# Supplementary material for: Synergies of Radiomics and Transcriptomics in Lung Cancer Diagnosis: A Pilot Study
Source: Diagnostics (Basel). 2023 Feb 15;13(4):738. doi: 10.3390/diagnostics13040738 (PMC9955510; doi:10.3390/diagnostics13040738)
Supplement: Supplementary file 1 [file diagnostics-13-00738-s001.zip › Supplementary Table S1(a-h).xlsx]

## Sheet: Supplementary Table S1a
Supplementary Table S1a: Overview of the used transcriptomics datasets in the study
Authors	Series	Platform	Probesets	Patients	Adenocarcinomas	Squamous	Adjacent/Paired normal part of adenocarcinoma	Adjacent/Paired normal part of squamous	Normal
Signature Extraction (Table 1)
Nair VS et al. 2012	GSE28827	Illumina HumanHT-12 V3.0 expression beadchip	48778	26	21	3
Girard L et al. 2016	GSE75037	Illumina HumanWG-6 v3.0 expression beadchip	48803	83	83		83
Morrow JD et al. 2017	GSE76925	Illumina HumanHT-12 V4.0 expression beadchip	32831						40
Validation Dataset (Table 1)
Sanchez-Palencia A et al. 2011	GSE18842	Affymetrix Human Genome U133 Plus 2.0 Array	54675	46	12	32	12	32
Wei TY et al. 2012	GSE27262	Affymetrix Human Genome U133 Plus 2.0 Array	54675	25	25		25
Rousseaux S et al. 2013	GSE30219	Affymetrix Human Genome U133 Plus 2.0 Array	54675	307	85	61	14
Seo JS et al. 2012	GSE40419*	Illumina HiSeq 2000 (Homo sapiens)		164	87		77
Biological Validation in Adenocarcinoma Datasets via Cancertool (Supplementary Table S10)
Shedden K et al. 2008	GSE68465	Affymetrix Human Genome U133A Array	22283	461	442				19
Chitale D et al. 2009	http://cbio.mskcc.org/public/lung_array_data/	Affymetrix Human Genome U133 Plus 2.0 Array	54675	199	128
Okayama H et al. 2012	GSE31210	Affymetrix Human Genome U133 Plus 2.0 Array	54675	246	246				20
Wilkerson MD et al. 2012	GSE26939	Agilent-UNC-custom-4X44K	33421	116	116
TCGA (Cancer Genome Atlas Research Network) 2014	TCGA**	RNA-Seq			514
References
Nair VS, Gevaert O, Davidzon G, Napel S, Graves EE, Hoang CD, Shrager JB, Quon A, Rubin DL, Plevritis SK. Prognostic PET 18F-FDG uptake imaging features are associated with major oncogenomic alterations in patients with resected non-small cell lung cancer. Cancer Res. 2012 Aug 1;72(15):3725-34. doi: 10.1158/0008-5472.CAN-11-3943. Epub 2012 Jun 18. Erratum in: Cancer Res. 2012 Sep 15;72(18):4870-1…
Girard L, Rodriguez-Canales J, Behrens C, Thompson DM, Botros IW, Tang H, Xie Y, Rekhtman N, Travis WD, Wistuba II, Minna JD, Gazdar AF. An Expression Signature as an Aid to the Histologic Classification of Non-Small Cell Lung Cancer. Clin Cancer Res. 2016 Oct 1;22(19):4880-4889. doi: 10.1158/1078-0432.CCR-15-2900. Epub 2016 Jun 28. PMID: 27354471; PMCID: PMC5492382.
Morrow JD, Zhou X, Lao T, Jiang Z, DeMeo DL, Cho MH, Qiu W, Cloonan S, Pinto-Plata V, Celli B, Marchetti N, Criner GJ, Bueno R, Washko GR, Glass K, Quackenbush J, Choi AM, Silverman EK, Hersh CP. Functional interactors of three genome-wide association study genes are differentially expressed in severe chronic obstructive pulmonary disease lung tissue. Sci Rep. 2017 Mar 13;7:44232. doi: 10.1038/sr…
Sanchez-Palencia A, Gomez-Morales M, Gomez-Capilla JA, Pedraza V, Boyero L, Rosell R, Fárez-Vidal ME. Gene expression profiling reveals novel biomarkers in nonsmall cell lung cancer. Int J Cancer. 2011 Jul 15;129(2):355-64. doi: 10.1002/ijc.25704. Epub 2010 Nov 28. PMID: 20878980.
Director's Challenge Consortium for the Molecular Classification of Lung Adenocarcinoma, Shedden K, Taylor JM, Enkemann SA, Tsao MS, Yeatman TJ, Gerald WL, Eschrich S, Jurisica I, Giordano TJ, Misek DE, Chang AC, Zhu CQ, Strumpf D, Hanash S, Shepherd FA, Ding K, Seymour L, Naoki K, Pennell N, Weir B, Verhaak R, Ladd-Acosta C, Golub T, Gruidl M, Sharma A, Szoke J, Zakowski M, Rusch V, Kris M, Vial…
Chitale D, Gong Y, Taylor BS, Broderick S, Brennan C, Somwar R, Golas B, Wang L, Motoi N, Szoke J, Reinersman JM, Major J, Sander C, Seshan VE, Zakowski MF, Rusch V, Pao W, Gerald W, Ladanyi M. An integrated genomic analysis of lung cancer reveals loss of DUSP4 in EGFR-mutant tumors. Oncogene. 2009 Aug 6;28(31):2773-83. doi: 10.1038/onc.2009.135. Epub 2009 Jun 15. PMID: 19525976; PMCID: PMC272268…
Okayama H, Kohno T, Ishii Y, Shimada Y, Shiraishi K, Iwakawa R, Furuta K, Tsuta K, Shibata T, Yamamoto S, Watanabe S, Sakamoto H, Kumamoto K, Takenoshita S, Gotoh N, Mizuno H, Sarai A, Kawano S, Yamaguchi R, Miyano S, Yokota J. Identification of genes upregulated in ALK-positive and EGFR/KRAS/ALK-negative lung adenocarcinomas. Cancer Res. 2012 Jan 1;72(1):100-11. doi: 10.1158/0008-5472.CAN-11-140…
Wilkerson MD, Yin X, Walter V, Zhao N, Cabanski CR, Hayward MC, Miller CR, Socinski MA, Parsons AM, Thorne LB, Haithcock BE, Veeramachaneni NK, Funkhouser WK, Randell SH, Bernard PS, Perou CM, Hayes DN. Differential pathogenesis of lung adenocarcinoma subtypes involving sequence mutations, copy number, chromosomal instability, and methylation. PLoS One. 2012;7(5):e36530. doi: 10.1371/journal.pone…
*RNA Seq
**Cancer Genome Atlas Research Network. Comprehensive molecular profiling of lung adenocarcinoma. Nature. 2014 Jul 31;511(7511):543-50. doi: 10.1038/nature13385. Epub 2014 Jul 9. Erratum in: Nature. 2014 Oct 9;514(7521):262. Rogers, K [corrected to Rodgers, K]. Erratum in: Nature. 2018 Jul;559(7715):E12. PMID: 25079552; PMCID: PMC4231481.

## Sheet: Supplementary Table S1b
Supplementary Table S1b: Characteristics of patients and samples in Dataset 1 (GSE28827)
Case ID	GEO accession Legacy patient ID	Patient affiliation	Age at Histological Diagnosis	Weight (lbs)	Gender	Ethnicity	Smoking status	Pack Years	Quit Smoking Year	%GG	Tumor Location (choice=RUL)	Tumor Location (choice=RML)	Tumor Location (choice=RLL)	Tumor Location (choice=LUL)	Tumor Location (choice=LLL)	Tumor Location (choice=L Lingula)	Tumor Location (choice=Unknown)	Histology	Pathological T stage	Pathological N stage	Pathological M stage	AJCC Stage	Histo-pathological Grade	Lympho-vascular invasion	"Pleural invasion (elastic visceral or parietal)"	EGFR mutation status	KRAS mutation status	ALK translocation status	Adjuvant Treatment	Chemo-therapy	Radiation	Recurrence	Recurrence Location	Date of Recurrence	Date of Last Known Alive	Survival Status	Date of Death	Time to Death (days)	CT Date	Days between CT and surgery	PET Date
R01-001	GSM714048	Stanford	79	146	Female	Caucasian	Former	37	1967	0	Checked	Unchecked	Unchecked	Unchecked	Unchecked	Unchecked	Unchecked	Adenocarcinoma	T1a	N0	M0	IA1	G2 Moderately differentiated	Absent	No	Unknown	Unknown	Unknown	No	No	No	no	N/A	N/A	1999-09-02	Alive	N/A	N/A	1990-06-09	42	10/17/1990
R01-002	GSM714049	Stanford	65	195	Female	Asian	Nonsmoker	N/A	N/A	0	Checked	Unchecked	Unchecked	Unchecked	Unchecked	Unchecked	Unchecked	Adenocarcinoma	T1a	N0	M0	IA1	G1 Well differentiated	Absent	No	Unknown	Unknown	Unknown	No	No	No	no	N/A	N/A	11/29/1990	Alive	N/A	N/A	9/20/1990	23	1990-11-10
R01-003	GSM714050	VA	65	Not Collected	Male	Caucasian	Current	38	N/A	0	Unchecked	Unchecked	Unchecked	Unchecked	Checked	Unchecked	Unchecked	Adenocarcinoma	T3	N0	M0	IIB	"Other Type I: Well to moderately differentiated"	Absent	No	Mutant	Mutant	Wildtype	No	No	No	no	N/A	N/A	1993-06-10	Alive	N/A	N/A	1991-10-12	25	12/19/1991
R01-004	GSM714067	VA	67	Not Collected	Male	Caucasian	Former	10	1965	0	Unchecked	Unchecked	Unchecked	Checked	Unchecked	Unchecked	Unchecked	Squamous cell carcinoma	T1b	N2	M0	IIIA	G2 Moderately differentiated	Absent	No	Wildtype	Wildtype	Wildtype	Yes	Yes	Yes	yes	distant	9/29/1993	11/24/1994	Alive	N/A	N/A	1991-09-09	89	10/17/1991
R01-005	GSM714045	Stanford	84	145	Male	Native Hawaiian/Pacific Islander	Former	20	1951	0	Unchecked	Checked	Unchecked	Unchecked	Unchecked	Unchecked	Unchecked	Adenocarcinoma	T2a	N0	M0	IB	G3 Poorly differentiated	Absent	No	Wildtype	Unknown	Wildtype	No	No	No	yes	distant	1/19/1993	1995-03-06	Dead	1995-03-06	1456	1991-08-03	92	4/19/1991
R01-006	GSM714051	VA	62	Not Collected	Male	Caucasian	Former	Not Collected	N/A	0	Unchecked	Unchecked	Unchecked	Checked	Unchecked	Unchecked	Unchecked	Adenocarcinoma	T1b	N0	M0	IA2	G1 Well differentiated	Absent	No	Wildtype	Wildtype	Wildtype	No	No	No	no	N/A	N/A	4/20/1997	Alive	N/A	N/A	1991-05-01	315	1991-07-11
R01-007*	GSM714052	VA	68	Not Collected	Male	Caucasian	Former	15	1968	0	Unchecked	Unchecked	Unchecked	Unchecked	Checked	Unchecked	Unchecked	Squamous cell carcinoma	T1a	N1	M0	IIB	G3 Poorly differentiated	Absent	No	Wildtype	Wildtype	Wildtype	Yes	Yes	No	yes	local	1994-06-01	9/29/1994	Dead	9/29/1994	1048	10/16/1991	31	10/16/1991
R01-008	GSM714044	Stanford	73	102	Male	Caucasian	Nonsmoker	N/A	N/A	>0 - 25%	Checked	Unchecked	Unchecked	Unchecked	Unchecked	Unchecked	Unchecked	Adenocarcinoma	Tis	N0	M0	0	G1 Well differentiated	Absent	No	Wildtype	Mutant	Unknown	No	No	No	no	N/A	N/A	1997-08-08	Alive	N/A	N/A	4/24/1991	34	1991-11-05
R01-009*	GSM714053	VA	59	133	Male	Caucasian	Current	100	N/A	0	Unchecked	Checked	Unchecked	Unchecked	Unchecked	Unchecked	Unchecked	Adenocarcinoma	T1a	N0	M0	IA1	G3 Poorly differentiated	Absent	No	Wildtype	Wildtype	Wildtype	No	No	No	no	N/A	N/A	9/28/1994	Dead	9/28/1994	1344	11/25/1990	59	1990-08-12
R01-010	GSM714054	VA	72	Not Collected	Male	Caucasian	Former	60	1985	>0 - 25%	Checked	Unchecked	Unchecked	Unchecked	Unchecked	Unchecked	Unchecked	Squamous cell carcinoma	T3	N0	M0	IIB	G2 Moderately differentiated	Absent	Yes	Wildtype	Wildtype	Wildtype	No	No	No	yes	regional	12/19/1990	1999-07-08	Alive	N/A	N/A	1990-12-09	52	1990-12-10
R01-011	GSM714055	Stanford	65	90	Female	Asian	Nonsmoker	N/A	N/A	0	Unchecked	Unchecked	Unchecked	Unchecked	Checked	Unchecked	Unchecked	Squamous cell carcinoma	T1a	N2	M0	IIIA	G3 Poorly differentiated	Absent	No	Unknown	Unknown	Unknown	Yes	Yes	No	no	N/A	N/A	5/15/1999	Alive	N/A	N/A	1990-04-09	101	11/17/1990
R01-012	GSM714056	Stanford	70	125	Female	Caucasian	Nonsmoker	N/A	N/A	50 - 75%	Checked	Unchecked	Unchecked	Unchecked	Unchecked	Unchecked	Unchecked	Adenocarcinoma	T2a	N0	M0	IB	G2 Moderately differentiated	Absent	Yes	Wildtype	Wildtype	Translocated	Yes	Yes	Yes	yes	distant	10/27/1993	1999-08-07	Alive	N/A	N/A	11/23/1990	90	12/22/1990
R01-013	GSM714057	Stanford	46	176	Female	Asian	Former	15	1974	0	Unchecked	Unchecked	Unchecked	Unchecked	Checked	Unchecked	Unchecked	Adenocarcinoma	T2a	N0	M0	IB	G2 Moderately differentiated	Absent	Yes	Unknown	Unknown	Unknown	No	No	No	no	N/A	N/A	1999-08-06	Alive	N/A	N/A	1989-07-11	112	1/13/1990
R01-014	GSM714068	Stanford	52	130	Female	Caucasian	Former	1	1967	25 - 50%	Checked	Unchecked	Unchecked	Unchecked	Unchecked	Unchecked	Unchecked	Adenocarcinoma	Tis	N0	M0	0	G1 Well differentiated	Absent	No	Unknown	Unknown	Unknown	No	No	No	no	N/A	N/A	1997-07-03	Alive	N/A	N/A	1991-03-12	14	1991-10-12
R01-015	GSM714058	VA	74	Not Collected	Male	Caucasian	Nonsmoker	N/A	N/A	0	Checked	Unchecked	Unchecked	Unchecked	Unchecked	Unchecked	Unchecked	Adenocarcinoma	T2a	N0	M0	IB	G3 Poorly differentiated	Absent	Yes	Wildtype	Wildtype	Wildtype	No	No	No	no	N/A	N/A	5/26/1992	Dead	5/26/1992	430	1991-09-02	42	1990-11-12
R01-016	GSM714059	VA	64	195	Male	African-American	Current	Not Collected	N/A	0	Unchecked	Unchecked	Checked	Unchecked	Unchecked	Unchecked	Unchecked	Adenocarcinoma	T1a	N0	M0	IA1	G2 Moderately differentiated	Absent	No	Wildtype	Wildtype	Wildtype	No	No	No	yes	distant	11/23/1991	1999-12-08	Alive	N/A	N/A	10/16/1990	116	1990-03-11
R01-017	GSM714060	Stanford	77	175	Male	Caucasian	Former	20	1966	75 - < 100%	Unchecked	Unchecked	Unchecked	Checked	Unchecked	Unchecked	Unchecked	Adenocarcinoma	T1a	N0	M0	IA1	G1 Well differentiated	Absent	No	Unknown	Unknown	Unknown	No	No	No	no	N/A	N/A	2/15/1993	Dead	2/15/1993	474	10/25/1991	5	8/14/1991
R01-018	GSM714061	VA	67	Not Collected	Male	Caucasian	Former	10	1941	0	Unchecked	Unchecked	Checked	Unchecked	Unchecked	Unchecked	Unchecked	Squamous cell carcinoma	T4	N0	M0	IIIA	G3 Poorly differentiated	Absent	Yes	Wildtype	Wildtype	Unknown	Yes	Yes	Yes	yes	distant	1/19/1992	1994-09-07	Dead	1994-09-07	1176	1991-06-01	104	1/23/1991
R01-019	GSM714062	VA	71	205	Male	Caucasian	Former	42	1974	0	Checked	Unchecked	Unchecked	Unchecked	Unchecked	Unchecked	Unchecked	Adenocarcinoma	T1b	N0	M0	IA2	G2 Moderately differentiated	Absent	No	Wildtype	Mutant	Wildtype	No	No	No	no	N/A	N/A	11/16/1990	Dead	11/16/1990	6	9/29/1990	42	10/18/1990
R01-020	GSM714069	Stanford	63	152	Female	Caucasian	Nonsmoker	N/A	N/A	0	Checked	Unchecked	Unchecked	Unchecked	Unchecked	Unchecked	Unchecked	Adenocarcinoma	T3	N0	M0	IIB	G2 Moderately differentiated	Absent	No	Wildtype	Unknown	Unknown	No	No	No	yes	distant	5/13/1998	1998-05-06	Alive	N/A	N/A	7/17/1991	162	12/21/1991
R01-021	GSM714063	Stanford	61	149	Female	Asian	Nonsmoker	N/A	N/A	>0 - 25%	Checked	Unchecked	Unchecked	Unchecked	Unchecked	Unchecked	Unchecked	Adenocarcinoma	T1a	N0	M0	IA1	G2 Moderately differentiated	Absent	No	Unknown	Unknown	Unknown	No	No	No	no	N/A	N/A	4/22/1997	Alive	N/A	N/A	1990-05-12	191	1991-11-06
R01-022	GSM714064	VA	62	Not Collected	Male	African-American	Nonsmoker	N/A	N/A	25 - 50%	Unchecked	Unchecked	Unchecked	Checked	Unchecked	Unchecked	Unchecked	Adenocarcinoma	Tis	N0	M0	0	G2 Moderately differentiated	Absent	No	Unknown	Wildtype	Unknown	No	No	No	yes	regional	1998-02-09	1999-08-07	Alive	N/A	N/A	1990-05-08	69	9/14/1990
R01-023	GSM714047	VA	81	Not Collected	Male	Native Hawaiian/Pacific Islander	Former	10	1985	0	Unchecked	Unchecked	Checked	Unchecked	Unchecked	Unchecked	Unchecked	Adenocarcinoma	Tis	N0	M0	0	G2 Moderately differentiated	Absent	No	Wildtype	Wildtype	Wildtype	No	No	No	no	N/A	N/A	3/25/1994	Alive	N/A	N/A	4/20/1991	77	1991-07-05
R01-024	GSM714065	VA	52	169	Male	Caucasian	Current	53	N/A	0	Unchecked	Unchecked	Unchecked	Checked	Unchecked	Unchecked	Unchecked	Adenocarcinoma	T2a	N0	M0	IB	G1 Well differentiated	Absent	Yes	Unknown	Mutant	Unknown	No	No	No	yes	distant	5/15/1992	1992-10-08	Dead	1992-10-08	366	1991-08-03	155	3/23/1991
R01-025	GSM714046	VA	68	Not Collected	Male	Caucasian	Current	40	N/A	0	Checked	Unchecked	Unchecked	Unchecked	Unchecked	Unchecked	Unchecked	Adenocarcinoma	T2a	N0	M0	IB	G1 Well differentiated	Absent	No	Wildtype	Unknown	Wildtype	No	No	No	no	N/A	N/A	11/28/1992	Dead	12/31/1993	623	12/19/1990	87	1/30/1991
R01-026	GSM714066	Stanford	59	158	Male	Asian	Nonsmoker	N/A	N/A	0	Unchecked	Unchecked	Unchecked	Checked	Unchecked	Unchecked	Unchecked	Adenocarcinoma	T1b	N0	M0	IA2	G2 Moderately differentiated	Absent	No	Mutant	Wildtype	Wildtype	Yes	Yes	Yes	yes	distant	1991-10-04	6/17/1997	Dead	6/17/1997	2356	11/13/1990	52	11/28/1990
*R01-007 and R01-009 were excluded from our study

## Sheet: Supplementary Table S1c
Supplementary Table S1c: Characteristics of patients and samples in Dataset 2 (GSE75037)
GEO accession ID	Case ID	Histology (Tumour)	Age (years)	Gender	Race	Smoking status	Pack Years	AJCC Stage	EGFR mutation status	KRAS mutation status	lkb1 mutation status
GSM1941120	05L4_N
GSM1941121	05L4_T	Adenocarcinoma	82	Female	Asian	Never		IIB	MUT	WT	WT
GSM1941122	05L6_N
GSM1941123	05L6_T	Adenocarcinoma	75	Female	Asian	Never		IB	WT	WT	MUT
GSM1941124	05L7_N
GSM1941125	05L7_T	Adenocarcinoma	72	Male	Asian	Never		IB	MUT	WT	WT
GSM1941126	05L9_N
GSM1941127	05L9_T	Adenocarcinoma	71	Female	Caucasian	Current pack-years: 45		IA	WT	MUT	MUT
GSM1941128	05L10_N
GSM1941129	05L10_T	Adenocarcinoma	79	Female	Caucasian	Former		IA	WT	MUT	WT
GSM1941130	05L12_N
GSM1941131	05L12_T	Adenocarcinoma	66	Male	Asian	Never		IIIA	MUT	WT	WT
GSM1941132	05L13_N
GSM1941133	05L13_T	Adenocarcinoma	74	Male	Asian	Never		IB	MUT	WT	WT
GSM1941134	05L19_N
GSM1941135	05L19_T	Adenocarcinoma	68	Female	Caucasian	Current	48	IV	WT	WT	WT
GSM1941136	05L27_N
GSM1941137	05L27_T	Adenocarcinoma	77	Female	Asian	Never		IIB	MUT	WT	WT
GSM1941138	05L32_N
GSM1941139	05L32_T	Adenocarcinoma	65	Male	Caucasian	Current pack-years: 69		IIB	WT	WT	WT
GSM1941140	05L33_N
GSM1941141	05L33_T	Adenocarcinoma	77	Male	Caucasian	Former pack-years: 84		IB	WT	MUT	WT
GSM1941142	05L34_N
GSM1941143	05L34_T	Adenocarcinoma	73	Female	Asian	Never		IB	MUT	WT	n/a
GSM1941144	05L38_N
GSM1941145	05L38_T	Adenocarcinoma	77	Female	Caucasian	Former pack-years: 50		IV	WT	MUT	n/a
GSM1941146	05L39_N
GSM1941147	05L39_T	Adenocarcinoma	86	Female	Asian	Never		IB	WT	MUT	WT
GSM1941148	05L40_N
GSM1941149	05L40_T	Adenocarcinoma	52	Female	Asian	Never		IA	MUT	WT	WT
GSM1941150	05L43_N
GSM1941151	05L43_T	Adenocarcinoma	64	Female	Caucasian	Current pack-years: 35		IB	WT	MUT	WT
GSM1941152	05L45_N
GSM1941153	05L45_T	Adenocarcinoma	39	Female	Asian	Never		IA	WT	WT	WT
GSM1941154	05L46_N
GSM1941155	05L46_T	Adenocarcinoma	90	Female	Caucasian	Former	25	IIB	WT	WT	WT
GSM1941156	05L47_N
GSM1941157	05L47_T	Adenocarcinoma	63	Female	Asian	Never		IIB	WT	WT	WT
GSM1941158	05L49_N
GSM1941159	05L49_T	Adenocarcinoma	77	Female	Asian	Never		IB	WT	WT	WT
GSM1941160	05L52_N
GSM1941161	05L52_T	Adenocarcinoma	64	Female	Caucasian	Current	24	IB	WT	MUT	WT
GSM1941162	05L54_N
GSM1941163	05L54_T	Adenocarcinoma	77	Female	Asian	Never		IA	WT	MUT	WT
GSM1941164	06L3_N
GSM1941165	06L3_T	Adenocarcinoma	67	Female	Caucasian	Current	50	IIB	WT	WT	MUT
GSM1941166	06L10_N
GSM1941167	06L10_T	Adenocarcinoma	72	Female	Caucasian	Current	60	IB	WT	WT	WT
GSM1941168	06L11_N
GSM1941169	06L11_T	Adenocarcinoma	67	Female	Caucasian	Current pack-years: 75		IA	WT	MUT	WT
GSM1941170	06L14_N
GSM1941171	06L14_T	Adenocarcinoma	57	Female	Caucasian	Current	51	IIB	WT	MUT	MUT
GSM1941172	06L20_N
GSM1941173	06L20_T	Adenocarcinoma	70	Female	Caucasian	Current pack-years: 93		IB	WT	MUT	WT
GSM1941174	06L22_N
GSM1941175	06L22_T	Adenocarcinoma	45	Male	asian	Current pack-years: 2		IA	MUT	WT	WT
GSM1941176	06L29_N
GSM1941177	06L29_T	Adenocarcinoma	71	Female	Asian	Never		IB	WT	WT	WT
GSM1941178	06L30_N
GSM1941179	06L30_T	Adenocarcinoma	58	Male	asian	Former	25	IIB	WT	WT	n/a
GSM1941180	06L39_N
GSM1941181	06L39_T	Adenocarcinoma	50	Female	Caucasian	Current	32	IB	WT	WT	WT
GSM1941182	06L42_N
GSM1941183	06L42_T	Adenocarcinoma	82	Female	Caucasian	Former		IB	MUT	WT	WT
GSM1941184	06L43_N
GSM1941185	06L43_T	Adenocarcinoma	66	Female	Caucasian	Current pack-years: 52		IA	WT	WT	WT
GSM1941186	06L45_N
GSM1941187	06L45_T	Adenocarcinoma	63	Female	Caucasian	Current pack-years: 60		IB	WT	MUT	WT
GSM1941188	06L46_N
GSM1941189	06L46_T	Adenocarcinoma	73	Female	Caucasian	Current pack-years: 25		IB	WT	MUT	WT
GSM1941190	06L50_N
GSM1941191	06L50_T	Adenocarcinoma	78	Female	Caucasian	Current pack-years: 60		IA	WT	MUT	WT
GSM1941192	06L52_N
GSM1941193	06L52_T	Adenocarcinoma	70	Male	Caucasian	Former pack-years: 82		IA	WT	MUT	WT
GSM1941194	06L53_N
GSM1941195	06L53_T	Adenocarcinoma	69	Female	Caucasian	Former pack-years: 88		IIIA	WT	MUT	MUT
GSM1941196	06L54_N
GSM1941197	06L54_T	Adenocarcinoma	73	Male	Caucasian	Current pack-years: 110		IA	WT	WT	WT
GSM1941198	06L57_N
GSM1941199	06L57_T	Adenocarcinoma	53	Female	Caucasian	Current	16	IIIA	WT	MUT	MUT
GSM1941200	06L64_N
GSM1941201	06L64_T	Adenocarcinoma	78	Female	Caucasian	Never		IA	MUT	WT	WT
GSM1941202	06L71_N
GSM1941203	06L71_T	Adenocarcinoma	68	Female	Caucasian	Never		IA	WT	WT	WT
GSM1941204	06L74_N
GSM1941205	06L74_T	Adenocarcinoma	60	Female	asian	Former	14	IIB	MUT	WT	WT
GSM1941206	06L75_N
GSM1941207	06L75_T	Adenocarcinoma	69	Female	Caucasian	Current	50	IA	WT	WT	MUT
GSM1941208	07L5_N
GSM1941209	07L5_T	Adenocarcinoma	64	Female	Caucasian	Current	40	IB	WT	MUT	WT
GSM1941210	07L6_N
GSM1941211	07L6_T	Adenocarcinoma	71	Male	Asian	Never		IIB	MUT	WT	WT
GSM1941212	07L13_N
GSM1941213	07L13_T	Adenocarcinoma	66	Female	Caucasian	Former	60	IB	WT	MUT	MUT
GSM1941214	07L14_N
GSM1941215	07L14_T	Adenocarcinoma	73	Male	Caucasian	Former	44	IB	WT	MUT	WT
GSM1941216	07L16_N
GSM1941217	07L16_T	Adenocarcinoma	81	Male	Caucasian	Never		IA	WT	WT	WT
GSM1941218	07L18_N
GSM1941219	07L18_T	Adenocarcinoma	82	Male	Caucasian	Former	100	IA	WT	WT	MUT
GSM1941220	07L19_N
GSM1941221	07L19_T	Adenocarcinoma	73	Female	Asian	Never		IB	MUT	WT	WT
GSM1941222	07L21_N
GSM1941223	07L21_T	Adenocarcinoma	67	Male	Caucasian	Current	40	IB	WT	MUT	WT
GSM1941224	07L22_N
GSM1941225	07L22_T	Adenocarcinoma	85	Male	Asian	Never		IA	MUT	WT	WT
GSM1941226	07L24_N
GSM1941227	07L24_T	Adenocarcinoma	65	Male	Caucasian	Current	55	IIA	WT	MUT	MUT
GSM1941228	07L25_N
GSM1941229	07L25_T	Adenocarcinoma	72	Female	Caucasian	Current	55	IB	WT	MUT	WT
GSM1941230	07L28_N
GSM1941231	07L28_T	Adenocarcinoma	65	Female	Caucasian	Never		IIIA	MUT	WT	WT
GSM1941232	07L31_N
GSM1941233	07L31_T	Adenocarcinoma	47	Female	Asian	Current pack-years: 11		IA	WT	WT	WT
GSM1941234	07L32_N
GSM1941235	07L32_T	Adenocarcinoma	71	Female	Caucasian	Current pack-years: 62		IIB	WT	MUT	WT
GSM1941236	07L36_N
GSM1941237	07L36_T	Adenocarcinoma	69	Female	American Indian or Alaska Native	Current pack-years: 46		IB	WT	WT	WT
GSM1941238	07L38_N
GSM1941239	07L38_T	Adenocarcinoma	60	Female	Asian	Never		IIIB	MUT	WT	WT
GSM1941240	07L51_N
GSM1941241	07L51_T	Adenocarcinoma	53	Female	Caucasian	Current	36	IA	WT	MUT	WT
GSM1941242	07L59_N
GSM1941243	07L59_T	Adenocarcinoma	79	Female	n/a	Former pack-years: 70		IB	WT	MUT	WT
GSM1941244	07L66_N
GSM1941245	07L66_T	Adenocarcinoma	74	Female	Caucasian	Current pack-years: 55		IA	WT	MUT	WT
GSM1941246	3003_N
GSM1941247	3003_T	Adenocarcinoma	61	Female	Caucasian	Current	40	IIA	WT	MUT	WT
GSM1941248	3012_N
GSM1941249	3012_T	Adenocarcinoma	58	Female	Caucasian	Current pack-years: 35		IIIA	WT	WT	MUT
GSM1941250	3013_N
GSM1941251	3013_T	Adenocarcinoma	64	Female	Caucasian	Current pack-years: 40		IIB	WT	MUT	WT
GSM1941252	3014_N
GSM1941253	3014_T	Adenocarcinoma	69	Female	Caucasian	Current pack-years: 110		IIIA	WT	MUT	WT
GSM1941254	3021_N
GSM1941255	3021_T	Adenocarcinoma	66	Male	Caucasian	Current pack-years: 44		IIB	WT	WT	MUT
GSM1941256	3022_N
GSM1941257	3022_T	Adenocarcinoma	73	Male	Caucasian	Current pack-years: 44		IA	WT	WT	MUT
GSM1941258	3023_N
GSM1941259	3023_T	Adenocarcinoma	74	Male	Caucasian	Current pack-years: 45		IA	WT	WT	WT
GSM1941260	3024_N
GSM1941261	3024_T	Adenocarcinoma	63	Male	Caucasian	Current pack-years: 120		III	WT	MUT	WT
GSM1941262	3030_N
GSM1941263	3030_T	Adenocarcinoma	68	Female	Caucasian	Current pack-years: 30		IIB	WT	MUT	WT
GSM1941264	3031_N
GSM1941265	3031_T	Adenocarcinoma	74	Female	Caucasian	Never		IIA	MUT	WT	WT
GSM1941266	3032_N
GSM1941267	3032_T	Adenocarcinoma	55	Female	Caucasian	Never		IIIA	WT	WT	WT
GSM1941268	3033_N
GSM1941269	3033_T	Adenocarcinoma	58	Female	Caucasian	Never		IIB	WT	MUT	n/a
GSM1941270	3035_N
GSM1941271	3035_T	Adenocarcinoma	63	Male	Caucasian	Never		IA	WT	WT	WT
GSM1941272	3036_N
GSM1941273	3036_T	Adenocarcinoma	64	Female	Asian	Never		IIB	MUT	WT	WT
GSM1941274	3039_N
GSM1941275	3039_T	Adenocarcinoma	80	Female	Caucasian	Never		IIB	WT	WT	WT
GSM1941276	L1_N
GSM1941277	L1_T	Adenocarcinoma	53	Male	Caucasian	Current pack-years: 50		IB	WT	MUT	MUT
GSM1941278	L2_N
GSM1941279	L2_T	Adenocarcinoma	70	Female	Asian	Never		IIIA	MUT	WT	WT
GSM1941280	L9_N
GSM1941281	L9_T	Adenocarcinoma	75	Male	Caucasian	Former pack-years: 50		IA	WT	WT	n/a
GSM1941282	L12_N
GSM1941283	L12_T	Adenocarcinoma	49	Male	Caucasian	Current pack-years: 30		IIIA	WT	MUT	MUT
GSM1941284	L15_N
GSM1941285	L15_T	Adenocarcinoma	72	Female	Asian	Never		IB	MUT	WT	WT

## Sheet: Supplementary Table S1d
Supplementary Table S1d: Characteristics of healthy subjects and samples in Dataset 3 (GSE76925)
GEO accession ID	GSM2040792	GSM2040793	GSM2040794	GSM2040795	GSM2040798	GSM2040808	GSM2040810	GSM2040818	GSM2040822	GSM2040824	GSM2040837	GSM2040847	GSM2040867	GSM2040878	GSM2040884	GSM2040885	GSM2040886	GSM2040887	GSM2040888	GSM2040889	GSM2040890	GSM2040891	GSM2040892	GSM2040894	GSM2040895	GSM2040897	GSM2040898	GSM2040899	GSM2040902	GSM2040903	GSM2040904	GSM2040905	GSM2040906	GSM2040917	GSM2040918	GSM2040921	GSM2040922	GSM2040923	GSM2040925	GSM2040929
CaseID	cont1	cont2	cont3	cont4	cont5	cont6	cont7	cont8	cont9	cont10	cont11	cont12	cont13	cont14	cont15	cont16	cont17	cont18	cont19	cont20	cont21	cont22	cont23	cont24	cont25	cont26	cont27	cont28	cont29	cont30	cont31	cont32	cont33	cont34	cont35	cont36	cont37	cont38	cont39	cont40
Age	67	65	68	74	66.51	73.69	72	55.49	71	86	49.81	66	42	61.5	65	73	56	55	64	67	67	67	64	57	72	75	60	62	56	56	67	82	63.99	54	77	60	78	63	74	76
Sex	F	M	M	F	F	M	M	F	F	M	F	F	F	M	M	F	M	M	F	F	F	F	F	F	F	M	F	F	F	M	F	F	M	F	F	M	F	M	M	F
Race	C	C	C	C	AA	C	AA	AA	AA	C	C	AA	C	C	C	other	C	C	C	C	C	C	C	C	C	C	C	C	C	C	C	C	C	C	C	C	C	C	C	C
bmi	26.17	25.25	22.59	30.47	22.88	28.21	19.62	51.35	30.45	25.72	35.61	26.58	27.32	NA	24.39	32.5	32.07	31.92	21.09	20.34	31.24	30.55	28.24	29.28	23.03	26.73	29.81	28.08	37.07	30.85	29.28	24.09	30.37	30.47	17.3	31.38	24.79	NA	30.34	23.8
packyears	25	20	60	45	15	66	46	30	20	67	2.25	17.5	0.25	40	20	12	30	45	40	20	15	47	50	45	42	31	11	25	10	37	40	25	5	37	30	80	32	97	50	15
copd	cont	cont	cont	cont	cont	cont	cont	cont	cont	cont	cont	cont	cont	cont	cont	cont	cont	cont	cont	cont	cont	cont	cont	cont	cont	cont	cont	cont	cont	cont	cont	cont	cont	cont	cont	cont	cont	cont	cont	cont
fev1.pp	106	120	107	85	115	85	83	82	127	86	101	87	113	92	124	97	104	82	109	85	115	90	95	90	104	82	106	105	106	97	84	97	108	92	104	84	87	99	112	100
fev1fvc	0.73	0.785	0.81	0.742	0.73	0.9	0.7	0.81	0.83	0.79	0.77	0.72	0.74	0.77	0.855	0.828	0.725	0.779	0.78	0.76	0.82	0.72	0.84	0.78	0.81	0.8	0.84	0.84	0.91	0.81	0.77	0.71	0.75	0.84	0.77	0.8	0.73	0.785	0.73	0.81
laa950	NA	0.00469146	NA	NA	0.0746588	NA	NA	0.00459016	0.0162753	NA	0.0659304	NA	NA	NA	NA	NA	NA	NA	NA	NA	0.0129382	NA	0.000857679	NA	0.0438036	0.00503605	0.00150726	0.113894	0.115046	NA	NA	0.165991	NA	0.187992	0.00331195	NA	7.73e-05	0.0599701	0.00576992	NA
perc15	NA	-925	NA	NA	-927.778	NA	NA	-842.35	-885.952	NA	-922.517	NA	NA	NA	NA	NA	NA	NA	NA	NA	-912	NA	-891	NA	-913	-913	-883	-936	-937	NA	NA	-956	NA	-958	-913	NA	-823	-935	-910	NA
pi10	NA	3.4441	NA	NA	4.1379	NA	NA	4.5692	4.1873	NA	4.4831	NA	NA	NA	NA	NA	NA	NA	NA	NA	NA	NA	3.7176	NA	3.5113	NA	NA	NA	NA	NA	NA	NA	4.3561	3.7979	NA	NA	4.398	NA	3.669	NA
ID	6289	6292	6294	6295	1836	3639	3468	3455	3458	3462	3456	3465	3469	3641	6297	6299	6301	6302	6303	6304	6305	6307	6308	6310	6311	6313	6314	6315	6318	6319	6320	6321	3457	6322	6323	6326	6327	6328	6284	3467
tissue	lung	lung	lung	lung	lung	lung	lung	lung	lung	lung	lung	lung	lung	lung	lung	lung	lung	lung	lung	lung	lung	lung	lung	lung	lung	lung	lung	lung	lung	lung	lung	lung	lung	lung	lung	lung	lung	lung	lung	lung

## Sheet: Supplementary Table S1e
Supplementary Table S1e: Characteristics of samples in Dataset 4 (GSE18842)
Validation Dataset GSE18842
GEO accession ID	Sample ID	Tissue	Histology (Tumour)	Grade of Differentiation	%Tumour Cells	T	N	M	AJCC Stage
GSM466948	07SE487	No‐Tum	None	NA	0	NA	NA	NA	NA
GSM466950	07SE489	No‐Tum	None	NA	0	NA	NA	NA	NA
	07SE495*	No‐Tum	None	NA	0	NA	NA	NA	NA
GSM466957	07SE497	No‐Tum	None	NA	0	NA	NA	NA	NA
GSM466959	07SE499	No‐Tum	None	NA	0	NA	NA	NA	NA
GSM466961	07SE504	No‐Tum	None	NA	0	NA	NA	NA	NA
GSM466964	07SE507	No‐Tum	None	NA	0	NA	NA	NA	NA
GSM466968	07SE511	No‐Tum	None	NA	0	NA	NA	NA	NA
GSM466970	07SE513	No‐Tum	None	NA	0	NA	NA	NA	NA
GSM466972	07SE515	No‐Tum	None	NA	0	NA	NA	NA	NA
GSM466974	07SE517	No‐Tum	None	NA	0	NA	NA	NA	NA
GSM466976	07SE519	No‐Tum	None	NA	0	NA	NA	NA	NA
GSM466978	07SE521	No‐Tum	None	NA	0	NA	NA	NA	NA
GSM466979	07SE522	No‐Tum	None	NA	0	NA	NA	NA	NA
GSM466981	07SE524	No‐Tum	None	NA	0	NA	NA	NA	NA
GSM466992	07SE536	No‐Tum	None	NA	0	NA	NA	NA	NA
GSM466995	07SE539	No‐Tum	None	NA	0	NA	NA	NA	NA
GSM466997	07SE541	No‐Tum	None	NA	0	NA	NA	NA	NA
GSM466999	07SE543	No‐Tum	None	NA	0	NA	NA	NA	NA
GSM467005	08SE357	No‐Tum	None	NA	0	NA	NA	NA	NA
GSM467009	08SE361	No‐Tum	None	NA	0	NA	NA	NA	NA
	08SE371*	No‐Tum	None	NA	0	NA	NA	NA	NA
GSM467031	08SE389	No‐Tum	None	NA	0	NA	NA	NA	NA
GSM467033	08SE391	No‐Tum	None	NA	0	NA	NA	NA	NA
GSM466990	07SE534	No‐Tum	None	NA	0	NA	NA	NA	NA
GSM467007	08SE359	No‐Tum	None	NA	0	NA	NA	NA	NA
GSM467013	08SE365	No‐Tum	None	NA	0	NA	NA	NA	NA
GSM467025	08SE381	No‐Tum	None	NA	0	NA	NA	NA	NA
GSM467027	08SE383	No‐Tum	None	NA	0	NA	NA	NA	NA
	07SE528*	No‐Tum	None	NA	0	NA	NA	NA	NA
GSM466953	07SE493	No‐Tum	None	NA	0	NA	NA	NA	NA
GSM466988	07SE532	No‐Tum	None	NA	0	NA	NA	NA	NA
GSM467003	08SE355	No‐Tum	None	NA	0	NA	NA	NA	NA
GSM467015	08SE367	No‐Tum	None	NA	0	NA	NA	NA	NA
GSM467017	08SE369	No‐Tum	None	NA	0	NA	NA	NA	NA
GSM467020	08SE375	No‐Tum	None	NA	0	NA	NA	NA	NA
GSM467022	08SE377	No‐Tum	None	NA	0	NA	NA	NA	NA
GSM467035	08SE393	No‐Tum	None	NA	0	NA	NA	NA	NA
GSM466966	07SE509	No‐Tum	None	NA	0	NA	NA	NA	NA
GSM466986	07SE530	No‐Tum	None	NA	0	NA	NA	NA	NA
GSM467000	08SE350	No‐Tum	None	NA	0	NA	NA	NA	NA
GSM467002	08SE354	No‐Tum	None	NA	0	NA	NA	NA	NA
GSM467011	08SE363	No‐Tum	None	NA	0	NA	NA	NA	NA
GSM467001	08SE352	No‐Tum	None	NA	0	NA	NA	NA	NA
GSM467037	08SE798	No‐Tum	None	NA	0	NA	NA	NA	NA
GSM466967	07SE510	Tumour	Adenocarcinoma	Well	80	T2	N0	M0	IB
GSM466951	07SE490	Tumour	Adenocarcinoma	Moderatly	60	T1	N0	M0	IA
GSM467012	08SE364	Tumour	Adenocarcinoma	Moderatly	70	T1	N0	M0	IA
GSM466973	07SE516	Tumour	Adenocarcinoma	Moderatly	60	T1	N2	M0	IIIA
GSM466960	07SE502	Tumour	Adenocarcinoma	Moderatly	90	T2	N0	M0	IB
GSM466965	07SE508	Tumour	Adenocarcinoma	Moderatly	50	T2	N0	M0	IB
GSM466985	07SE529	Tumour	Adenocarcinoma	Moderatly	95	T2	N0	M0	IB
	08SE380*	Tumour	Adenocarcinoma	Moderatly	50	T2	N0	M0	IB
GSM467036	08SE394	Tumour	Adenocarcinoma	Moderatly	90	T2	N0	M0	IB
GSM467021	08SE376	Tumour	Adenocarcinoma	Poorly	50	T1	N0	M0	IA
GSM466954	07SE494	Tumour	Adenocarcinoma	Poorly	100	T2	N0	M0	IB
GSM466969	07SE512	Tumour	Adenocarcinoma	Poorly	100	T2	N0	M0	IB
GSM467030	08SE388	Tumour	Adenocarcinoma	Poorly	100	T2	N0	M0	IB
GSM467032	08SE390	Tumour	Adenocarcinoma	Poorly	100	T2	N0	M1	IV
	08SE372*	Tumour	Squamous	Well	50	T2	N0	M0	IB
GSM467034	08SE392	Tumour	Squamous	Well	80	T2	N1	M0	IIB
GSM466989	07SE533	Tumour	Squamous	Moderatly	80	T1	N0	M0	IA
GSM466993	07SE537	Tumour	Squamous	Moderatly	50	T1	N1	M0	IB
GSM466958	07SE498	Tumour	Squamous	Moderatly	95	T2	N0	M0	IB
GSM466962	07SE505	Tumour	Squamous	Moderatly	98	T2	N0	M0	IB
GSM466977	07SE520	Tumour	Squamous	Moderatly	90	T2	N0	M0	IB
GSM466983	07SE527	Tumour	Squamous	Moderatly	65	T2	N0	M0	IB
GSM466991	07SE535	Tumour	Squamous	Moderatly	100	T2	N0	M0	IB
GSM466996	07SE540	Tumour	Squamous	Moderatly	90	T2	N0	M0	IB
GSM466998	07SE542	Tumour	Squamous	Moderatly	95	T2	N0	M0	IB
GSM467004	08SE356	Tumour	Squamous	Moderatly	50	T2	N0	M0	IB
GSM467026	08SE382	Tumour	Squamous	Moderatly	55	T2	N0	M0	IB
GSM467028	08SE384	Tumour	Squamous	Moderatly	85	T2	N0	M0	IB
GSM466947	07SE486	Tumour	Squamous	Moderatly	50	T2	N1	M0	IIB
GSM467029	08SE386	Tumour	Squamous	Moderatly	95	T2	N2	M0	IIIA
GSM466982	07SE525	Tumour	Squamous	Moderatly	100	T4	N0	M0	IIIB
GSM466994	07SE538	Tumour	Squamous	Poorly	75	T1	N0	M0	IA
GSM467016	08SE368	Tumour	Squamous	Poorly	90	T1	N0	M0	IA
GSM467010	08SE362	Tumour	Squamous	Poorly	100	T1	N1	M0	IIA
GSM466949	07SE488	Tumour	Squamous	Poorly	90	T2	N0	M0	IB
GSM466956	07SE496	Tumour	Squamous	Poorly	75	T2	N0	M0	IB
GSM466963	07SE506	Tumour	Squamous	Poorly	90	T2	N0	M0	IB
GSM466971	07SE514	Tumour	Squamous	Poorly	50	T2	N0	M0	IB
GSM466975	07SE518	Tumour	Squamous	Poorly	100	T2	N0	M0	IB
GSM466987	07SE531	Tumour	Squamous	Poorly	90	T2	N0	M0	IB
GSM467006	08SE358	Tumour	Squamous	Poorly	85	T2	N0	M0	IB
GSM467008	08SE360	Tumour	Squamous	Poorly	85	T2	N0	M0	IB
GSM467014	08SE366	Tumour	Squamous	Poorly	100	T2	N0	M0	IB
GSM467018	08SE370	Tumour	Squamous	Poorly	80	T2	N0	M0	IB
GSM467023	08SE378	Tumour	Squamous	Poorly	80	T2	N0	M0	IB
GSM466952	07SE492	Tumour	Squamous	Poorly	95	T3	N0	M0	IB
	08SE378*	Tumour	Squamous	Poorly	80	T2	N0	M0	IB
	07SE492*	Tumour	Squamous	Poorly	95	T3	N0	M0	IB
GSM466980	07SE523	Tumour	n/a	n/a	n/a	n/a	n/a	n/a	n/a
*Samples that were excluded from our study.

## Sheet: Supplementary Table S1f
Supplementary Table S1f: Characteristics of samples in Dataset 5 (GSE27262)
Validation Dataset GSE27262
GEO accession ID	Case ID	Tissue	Histology (Tumour)	Age (years)	AJCC Stage	EGFR mutation status
GSM673870	Lung cancer tissue sample 056N	adjacent normal(N)	None	64	IB	NA
GSM673871	Lung cancer tissue sample 056T	Tumor(T)	Adenocarcinoma	64	IB	Yes
GSM673872	Lung cancer tissue sample 064N	adjacent normal(N)	None	75	IB	NA
GSM673873	Lung cancer tissue sample 064T	Tumor(T)	Adenocarcinoma	75	IB	Yes
GSM673874	Lung cancer tissue sample 070N	adjacent normal(N)	None	50	IA	NA
GSM673875	Lung cancer tissue sample 070T	Tumor(T)	Adenocarcinoma	50	IA	No
GSM673876	Lung cancer tissue sample 095N	adjacent normal(N)	None	75	IA	NA
GSM673877	Lung cancer tissue sample 095T	Tumor(T)	Adenocarcinoma	75	IA	Yes
GSM673878	Lung cancer tissue sample 097N	adjacent normal(N)	None	54	IA	NA
GSM673879	Lung cancer tissue sample 097T	Tumor(T)	Adenocarcinoma	54	IA	Yes
GSM673880	Lung cancer tissue sample 104N	adjacent normal(N)	None	52	IB	NA
GSM673881	Lung cancer tissue sample 104T	Tumor(T)	Adenocarcinoma	52	IB	Yes
GSM673882	Lung cancer tissue sample 107N	adjacent normal(N)	None	38	IB	NA
GSM673883	Lung cancer tissue sample 107T	Tumor(T)	Adenocarcinoma	38	IB	Yes
GSM673884	Lung cancer tissue sample 122N	adjacent normal(N)	None	63	IB	NA
GSM673885	Lung cancer tissue sample 122T	Tumor(T)	Adenocarcinoma	63	IB	Yes
GSM673886	Lung cancer tissue sample 127N	adjacent normal(N)	None	46	IB	NA
GSM673887	Lung cancer tissue sample 127T	Tumor(T)	Adenocarcinoma	46	IB	Yes
GSM673888	Lung cancer tissue sample 134N	adjacent normal(N)	None	73	IB	NA
GSM673889	Lung cancer tissue sample 134T	Tumor(T)	Adenocarcinoma	73	IB	No
GSM673890	Lung cancer tissue sample 156N	adjacent normal(N)	None	68	IB	NA
GSM673891	Lung cancer tissue sample 156T	Tumor(T)	Adenocarcinoma	68	IB	Yes
GSM673892	Lung cancer tissue sample 159N	adjacent normal(N)	None	77	IB	NA
GSM673893	Lung cancer tissue sample 159T	Tumor(T)	Adenocarcinoma	77	IB	No
GSM673894	Lung cancer tissue sample 164N	adjacent normal(N)	None	46	IA	NA
GSM673895	Lung cancer tissue sample 164T	Tumor(T)	Adenocarcinoma	46	IA	Yes
GSM673896	Lung cancer tissue sample 181N	adjacent normal(N)	None	34	IB	NA
GSM673897	Lung cancer tissue sample 181T	Tumor(T)	Adenocarcinoma	34	IB	Yes
GSM673898	Lung cancer tissue sample 184N	adjacent normal(N)	None	51	IB	NA
GSM673899	Lung cancer tissue sample 184T	Tumor(T)	Adenocarcinoma	51	IB	Yes
GSM673900	Lung cancer tissue sample 196N	adjacent normal(N)	None	52	IA	NA
GSM673901	Lung cancer tissue sample 196T	Tumor(T)	Adenocarcinoma	52	IA	Yes
GSM673902	Lung cancer tissue sample 208N	adjacent normal(N)	None	59	IB	NA
GSM673903	Lung cancer tissue sample 208T	Tumor(T)	Adenocarcinoma	59	IB	Yes
GSM673904	Lung cancer tissue sample 209N	adjacent normal(N)	None	55	IB	NA
GSM673905	Lung cancer tissue sample 209T	Tumor(T)	Adenocarcinoma	55	IB	Yes
GSM673906	Lung cancer tissue sample 210N	adjacent normal(N)	None	46	IB	NA
GSM673907	Lung cancer tissue sample 210T	Tumor(T)	Adenocarcinoma	46	IB	Yes
GSM673908	Lung cancer tissue sample 212N	adjacent normal(N)	None	55	IB	NA
GSM673909	Lung cancer tissue sample 212T	Tumor(T)	Adenocarcinoma	55	IB	Yes
GSM673910	Lung cancer tissue sample 226N	adjacent normal(N)	None	69	IB	NA
GSM673911	Lung cancer tissue sample 226T	Tumor(T)	Adenocarcinoma	69	IB	No
GSM673912	Lung cancer tissue sample 234N	adjacent normal(N)	None	58	IA	NA
GSM673913	Lung cancer tissue sample 234T	Tumor(T)	Adenocarcinoma	58	IA	Yes
GSM673914	Lung cancer tissue sample 257N	adjacent normal(N)	None	72	IA	NA
GSM673915	Lung cancer tissue sample 257T	Tumor(T)	Adenocarcinoma	72	IA	No
GSM673916	Lung cancer tissue sample 259N	adjacent normal(N)	None	44	IB	NA
GSM673917	Lung cancer tissue sample 259T	Tumor(T)	Adenocarcinoma	44	IB	Yes
GSM673918	Lung cancer tissue sample 265N	adjacent normal(N)	None	77	IB	NA
GSM673919	Lung cancer tissue sample 265T	Tumor(T)	Adenocarcinoma	77	IB	No

## Sheet: Supplementary Table S1g
Supplementary Table S1g: Characteristics of samples in Dataset 6 (GSE30219)
Validation Dataset GSE30219
GEO accession ID	Case ID	Tissue	Histology (Tumour)	T (pt stage)	N (pn stage)	M (pm stage)	AJCC Stage	Gender	Age (years at surgery)	Follow-up time (months)	Status	Disease free survival in months	Relapse (event=1; no event=0)
GSM748053	Lung cancer ADK1	lung tumour	Adenocarcinoma	T1	N0	M0	IA	Female	62	121	ALIVE	121	0
GSM748054	Lung cancer ADK2	lung tumour	Adenocarcinoma	T1	N0	M0	IA	Male	50	21	DEAD	21	0
GSM748055	Lung cancer ADK3	lung tumour	Adenocarcinoma	T1	N0	M0	IA	Female	62	86	DEAD	86	0
GSM748056	Lung Squamous Cell Carcinoma1	lung tumour	Squamous cell carcinoma	T1	N0	M0	IA	Male	71	12	DEAD	10	1
GSM748057	Lung cancer ADK4	lung tumour	Adenocarcinoma	T1	N0	M0	IA	Male	62	195	DEAD	81	1
GSM748058	Lung cancer ADK5	lung tumour	Adenocarcinoma	T1	N0	M0	IA	Female	53	68	ALIVE	68	0
GSM748059	Lung Squamous Cell Carcinoma2	lung tumour	Squamous cell carcinoma	T1	N0	M0	IA	Male	67	52	DEAD	52	0
GSM748060	Non tumoral lung3	lung tumour	Non tumoral lung	NTL	NTL	NTL	NTL	NTL	NTL	NTL	NTL	NTL	NTL
GSM748061	Lung Squamous Cell Carcinoma3	lung tumour	Squamous cell carcinoma	T1	N0	M0	IA	Male	63	70	DEAD	70	0
GSM748062	Lung Squamous Cell Carcinoma4	lung tumour	Squamous cell carcinoma	T1	N0	M0	IA	Male	78	115	ALIVE	115	0
GSM748063	Lung Squamous Cell Carcinoma5	lung tumour	Squamous cell carcinoma	T1	N0	M0	IA	Male	71	72	DEAD	13	1
GSM748064	Lung cancer ADK6	lung tumour	Adenocarcinoma	T1	N0	M0	IA	Female	44	118	ALIVE	118	0
GSM748065	Lung Squamous Cell Carcinoma6	lung tumour	Squamous cell carcinoma	T1	N0	M0	IA	Male	51	104	DEAD	104	1
GSM748066	Lung Squamous Cell Carcinoma7	lung tumour	Squamous cell carcinoma	T1	N0	M0	IA	Male	51	5	DEAD	5	0
GSM748067	Lung Squamous Cell Carcinoma8	lung tumour	Squamous cell carcinoma	T1	N0	M0	IA	Male	58	218	ALIVE	218	0
GSM748068	Lung cancer ADK7	lung tumour	Adenocarcinoma	T1	N0	M0	IA	Male	52	87	ALIVE	87	0
GSM748070	Non tumoral lung4	lung tumour	Non tumoral lung	NTL	NTL	NTL	NTL	NTL	NTL	NTL	NTL	NTL	NTL
GSM748071	Lung cancer ADK8	lung tumour	Adenocarcinoma	T1	N0	M0	IA	Male	60	51	ALIVE	51	0
GSM748072	Lung Squamous Cell Carcinoma9	lung tumour	Squamous cell carcinoma	T1	N0	M0	IA	Male	70	134	ALIVE	134	0
GSM748074	Lung Squamous Cell Carcinoma10	lung tumour	Squamous cell carcinoma	T1	N0	M0	IA	Male	65	54	ALIVE	54	0
GSM748075	Lung cancer ADK9	lung tumour	Adenocarcinoma	T1	N0	M0	IA	Male	65	34	DEAD	28	1
GSM748076	Lung Squamous Cell Carcinoma11	lung tumour	Squamous cell carcinoma	T1	N0	M0	IA	Male	67	228	DEAD	228	0
GSM748077	Lung cancer ADK10	lung tumour	Adenocarcinoma	T1	N0	M0	IA	Male	80	20	DEAD	18	1
GSM748078	Lung cancer ADK11	lung tumour	Adenocarcinoma	T1	N0	M0	IA	Male	77	58	ALIVE	58	0
GSM748079	Lung cancer ADK12	lung tumour	Adenocarcinoma	T1	N0	M0	IA	Male	65	29	DEAD	28	1
GSM748080	Lung cancer ADK13	lung tumour	Adenocarcinoma	T1	N0	M0	IA	Male	60	64	ALIVE	64	0
GSM748081	Lung cancer ADK14	lung tumour	Adenocarcinoma	T1	N0	M0	IA	Male	58	102	ALIVE	6	1
GSM748083	Lung cancer ADK15	lung tumour	Adenocarcinoma	T1	N0	M0	IA	Male	53	8	DEAD	8	0
GSM748084	Lung Squamous Cell Carcinoma13	lung tumour	Squamous cell carcinoma	T1	N0	M0	IA	Male	74	71	DEAD	68	1
GSM748085	Lung cancer ADK16	lung tumour	Adenocarcinoma	T1	N0	M0	IA	Male	78	89	DEAD	88	1
GSM748086	Lung cancer ADK17	lung tumour	Adenocarcinoma	T1	N0	M0	IA	Male	71	131	ALIVE	131	0
GSM748087	Lung cancer ADK18	lung tumour	Adenocarcinoma	T1	N0	M0	IA	Male	60	101	ALIVE	101	0
GSM748088	Lung Squamous Cell Carcinoma14	lung tumour	Squamous cell carcinoma	T1	N0	M0	IA	Male	52	170	ALIVE	170	0
GSM748089	Lung cancer ADK19	lung tumour	Adenocarcinoma	T1	N0	M0	IA	Male	48	25	DEAD	3	1
GSM748090	Lung cancer ADK20	lung tumour	Adenocarcinoma	T1	N0	M0	IA	Male	56	88	ALIVE	88	0
GSM748091	Lung cancer ADK21	lung tumour	Adenocarcinoma	T1	N0	M0	IA	Male	49	84	ALIVE	84	0
GSM748092	Lung cancer ADK22	lung tumour	Adenocarcinoma	T1	N0	M0	IA	Female	53	116	ALIVE	116	0
GSM748093	Lung Squamous Cell Carcinoma15	lung tumour	Squamous cell carcinoma	T1	N0	M0	IA	Male	62	44	DEAD	44	0
GSM748094	Lung cancer ADK23	lung tumour	Adenocarcinoma	T1	N0	M0	IA	Male	59	108	DEAD	108	0
GSM748095	Lung Squamous Cell Carcinoma16	lung tumour	Squamous cell carcinoma	T1	N0	M0	IA	Male	56	55	ALIVE	55	0
GSM748097	Lung Squamous Cell Carcinoma17	lung tumour	Squamous cell carcinoma	T1	N0	M0	IA	Female	74	55	ALIVE	55	0
GSM748098	Lung Squamous Cell Carcinoma18	lung tumour	Squamous cell carcinoma	T1	N0	M0	IA	Male	60	111	DEAD	111	0
GSM748099	Lung Squamous Cell Carcinoma19	lung tumour	Squamous cell carcinoma	T1	N0	M0	IA	Female	70	76	DEAD	76	0
GSM748100	Lung cancer ADK24	lung tumour	Adenocarcinoma	T1	N0	M0	IA	Male	62	46	DEAD	46	0
GSM748101	Lung cancer ADK25	lung tumour	Adenocarcinoma	T1	N0	M0	IA	Female	70	175	DEAD	175	0
GSM748102	Lung cancer ADK26	lung tumour	Adenocarcinoma	T1	N0	M0	IA	Male	64	203	ALIVE	203	0
GSM748103	Lung cancer ADK27	lung tumour	Adenocarcinoma	T1	N0	M0	IA	Female	84	59	ALIVE	59	0
GSM748104	Lung cancer ADK28	lung tumour	Adenocarcinoma	T1	N0	M0	IA	Female	72	74	DEAD	54	1
GSM748105	Lung Squamous Cell Carcinoma20	lung tumour	Squamous cell carcinoma	T1	N0	M0	IA	Male	75	124	DEAD	124	0
GSM748106	Lung Squamous Cell Carcinoma21	lung tumour	Squamous cell carcinoma	T1	N0	M0	IA	Male	52	199	ALIVE	199	0
GSM748107	Non tumoral lung5	lung tumour	Non tumoral lung	NTL	NTL	NTL	NTL	NTL	NTL	NTL	NTL	NTL	NTL
GSM748108	Lung cancer ADK29	lung tumour	Adenocarcinoma	T1	N0	M0	IA	Female	63	62	ALIVE	62	0
GSM748109	Lung Squamous Cell Carcinoma22	lung tumour	Squamous cell carcinoma	T1	N0	M0	IA	Male	57	139	DEAD	40	1
GSM748110	Lung Squamous Cell Carcinoma23	lung tumour	Squamous cell carcinoma	T1	N0	M0	IA	Male	69	52	ALIVE	52	0
GSM748111	Lung cancer ADK30	lung tumour	Adenocarcinoma	T1	N0	M0	IA	Male	60	25	DEAD	25	0
GSM748112	Lung Squamous Cell Carcinoma24	lung tumour	Squamous cell carcinoma	T1	N0	M0	IA	Male	54	31	DEAD	16	1
GSM748113	Lung cancer ADK31	lung tumour	Adenocarcinoma	T1	N0	M0	IA	Male	55	90	DEAD	50	1
GSM748115	Lung Squamous Cell Carcinoma25	lung tumour	Squamous cell carcinoma	T1	N0	M0	IA	Male	74	17	DEAD	17	0
GSM748116	Lung cancer ADK33	lung tumour	Adenocarcinoma	T1	N0	M0	IA	Male	77	40	DEAD	18	1
GSM748117	Lung Squamous Cell Carcinoma26	lung tumour	Squamous cell carcinoma	T1	N0	M0	IA	Male	69	11	DEAD	11	1
GSM748118	Non tumoral lung6	lung tumour	Non tumoral lung	NTL	NTL	NTL	NTL	NTL	NTL	NTL	NTL	NTL	NTL
GSM748119	Lung Squamous Cell Carcinoma27	lung tumour	Squamous cell carcinoma	T1	N0	M0	IA	Male	53	220	ALIVE	220	0
GSM748120	Lung Squamous Cell Carcinoma28	lung tumour	Squamous cell carcinoma	T1	N0	M0	IA	Male	67	45	DEAD	45	0
GSM748121	Lung cancer ADK34	lung tumour	Adenocarcinoma	T1	N0	M0	IA	Female	47	85	ALIVE	85	0
GSM748122	Lung cancer ADK35	lung tumour	Adenocarcinoma	T1	N0	M0	IA	Male	66	113	ALIVE	113	0
GSM748123	Lung cancer ADK36	lung tumour	Adenocarcinoma	T1	N0	M0	IA	Male	59	12	DEAD	12	1
GSM748124	Lung cancer ADK37	lung tumour	Adenocarcinoma	T1	N0	M0	IA	Male	57	81	ALIVE	81	0
GSM748125	Lung cancer ADK38	lung tumour	Adenocarcinoma	T1	N0	M0	IA	Male	65	56	ALIVE	56	0
GSM748126	Lung cancer ADK39	lung tumour	Adenocarcinoma	T1	N0	M0	IA	Male	49	69	ALIVE	69	0
GSM748127	Lung cancer ADK40	lung tumour	Adenocarcinoma	T1	N0	M0	IA	Male	69	52	DEAD	52	0
GSM748128	Lung cancer ADK41	lung tumour	Adenocarcinoma	T1	N0	M0	IA	Male	53	72	ALIVE	72	0
GSM748129	Non tumoral lung7	lung tumour	Non tumoral lung	NTL	NTL	NTL	NTL	NTL	NTL	NTL	NTL	NTL	NTL
GSM748130	Lung cancer ADK42	lung tumour	Adenocarcinoma	T1	N0	M0	IA	Male	60	14	DEAD	12	1
GSM748131	Lung cancer ADK43	lung tumour	Adenocarcinoma	T1	N0	M0	IA	Male	73	13	DEAD	13	0
GSM748132	Lung Squamous Cell Carcinoma29	lung tumour	Squamous cell carcinoma	T1	N0	M0	IA	Male	63	1	DEAD	1	0
GSM748133	Lung Squamous Cell Carcinoma30	lung tumour	Squamous cell carcinoma	T1	N0	M0	IA	Male	60	256	ALIVE	256	0
GSM748134	Lung cancer ADK44	lung tumour	Adenocarcinoma	T1	N0	M0	IA	Female	78	0	DEAD	0	0
GSM748135	Lung cancer ADK45	lung tumour	Adenocarcinoma	T1	N0	M0	IA	Male	61	175	ALIVE	175	0
GSM748136	Lung Squamous Cell Carcinoma31	lung tumour	Squamous cell carcinoma	T1	N0	M0	IA	Male	81	84	DEAD	84	0
GSM748137	Lung cancer ADK46	lung tumour	Adenocarcinoma	T1	N0	M0	IA	Male	57	49	ALIVE	49	0
GSM748138	Lung cancer ADK47	lung tumour	Adenocarcinoma	T1	N0	M0	IA	Male	53	38	DEAD	25	1
GSM748139	Lung cancer ADK48	lung tumour	Adenocarcinoma	T1	N0	M0	IA	Male	65	150	DEAD	150	0
GSM748140	Lung cancer ADK49	lung tumour	Adenocarcinoma	T1	N0	M0	IA	Male	57	28	DEAD	16	1
GSM748141	Lung Squamous Cell Carcinoma32	lung tumour	Squamous cell carcinoma	T1	N0	M0	IA	Male	59	124	DEAD	124	0
GSM748142	Lung cancer ADK50	lung tumour	Adenocarcinoma	T1	N0	M0	IA	Male	52	99	ALIVE	99	0
GSM748143	Lung cancer ADK51	lung tumour	Adenocarcinoma	T1	N0	M0	IA	Male	56	127	DEAD	127	0
GSM748145	Lung Squamous Cell Carcinoma33	lung tumour	Squamous cell carcinoma	T1	N0	M0	IA	Male	67	80	ALIVE	80	0
GSM748146	Lung cancer ADK52	lung tumour	Adenocarcinoma	T1	N0	M0	IA	Male	56	18	DEAD	18	0
GSM748147	Lung cancer ADK53	lung tumour	Adenocarcinoma	T1	N0	M0	IA	Male	76	117	ALIVE	117	0
GSM748148	Lung Squamous Cell Carcinoma34	lung tumour	Squamous cell carcinoma	T1	N0	M0	IA	Male	76	68	DEAD	68	0
GSM748150	Lung cancer ADK54	lung tumour	Adenocarcinoma	T1	N0	M0	IA	Male	56	56	ALIVE	56	0
GSM748151	Lung Squamous Cell Carcinoma35	lung tumour	Squamous cell carcinoma	T1	N0	M0	IA	Male	63	57	DEAD	57	0
GSM748152	Lung cancer ADK55	lung tumour	Adenocarcinoma	T1	N0	M0	IA	Male	55	177	ALIVE	177	0
GSM748153	Non tumoral lung8	lung tumour	Non tumoral lung	NTL	NTL	NTL	NTL	NTL	NTL	NTL	NTL	NTL	NTL
GSM748154	Lung Squamous Cell Carcinoma36	lung tumour	Squamous cell carcinoma	T1	N0	M0	IA	Male	71	40	DEAD	33	1
GSM748155	Lung Squamous Cell Carcinoma37	lung tumour	Squamous cell carcinoma	T1	N0	M0	IA	Female	56	12	DEAD	12	0
GSM748156	Lung Squamous Cell Carcinoma38	lung tumour	Squamous cell carcinoma	T1	N0	M0	IA	Male	67	16	DEAD	6	1
GSM748157	Lung cancer ADK56	lung tumour	Adenocarcinoma	T1	N0	M0	IA	Male	62	137	ALIVE	137	0
GSM748158	Non tumoral lung9	lung tumour	Non tumoral lung	NTL	NTL	NTL	NTL	NTL	NTL	NTL	NTL	NTL	NTL
GSM748159	Lung Squamous Cell Carcinoma39	lung tumour	Squamous cell carcinoma	T1	N0	M0	IA	Male	46	59	ALIVE	59	0
GSM748161	Lung cancer ADK57	lung tumour	Adenocarcinoma	T1	N0	M0	IA	Male	56	175	DEAD	164	1
GSM748162	Lung cancer ADK58	lung tumour	Adenocarcinoma	T1	N0	M0	IA	Male	57	89	ALIVE	89	0
GSM748163	Lung Squamous Cell Carcinoma40	lung tumour	Squamous cell carcinoma	T1	N0	M0	IA	Male	63	89	DEAD	89	0
GSM748164	Lung cancer ADK59	lung tumour	Adenocarcinoma	T1	N0	M0	IA	Male	72	61	ALIVE	61	0
GSM748165	Lung Squamous Cell Carcinoma41	lung tumour	Squamous cell carcinoma	T1	N0	M0	IA	Male	72	32	DEAD	17	1
GSM748166	Lung cancer ADK60	lung tumour	Adenocarcinoma	T1	N0	M0	IA	Female	44	65	ALIVE	65	0
GSM748167	Lung cancer ADK61	lung tumour	Adenocarcinoma	T1	N0	M0	IA	Male	58	123	ALIVE	123	0
GSM748168	Non tumoral lung10	lung tumour	Non tumoral lung	NTL	NTL	NTL	NTL	NTL	NTL	NTL	NTL	NTL	NTL
GSM748169	Lung cancer ADK62	lung tumour	Adenocarcinoma	T1	N0	M0	IA	Male	54	129	ALIVE	129	0
GSM748170	Lung cancer ADK63	lung tumour	Adenocarcinoma	T1	N0	M0	IA	Female	69	2	DEAD	2	0
GSM748171	Lung cancer ADK64	lung tumour	Adenocarcinoma	T1	N0	M0	IA	Male	77	13	DEAD	13	0
GSM748172	Lung Squamous Cell Carcinoma42	lung tumour	Squamous cell carcinoma	T1	N0	M0	IA	Male	64	62	ALIVE	62	0
GSM748173	Lung cancer ADK65	lung tumour	Adenocarcinoma	T1	N0	M0	IA	Male	50	14	DEAD	14	0
GSM748175	Lung cancer ADK66	lung tumour	Adenocarcinoma	T1	N0	M0	IA	Male	61	134	ALIVE	134	0
GSM748176	Non tumoral lung11	lung tumour	Non tumoral lung	NTL	NTL	NTL	NTL	NTL	NTL	NTL	NTL	NTL	NTL
GSM748177	Lung Squamous Cell Carcinoma43	lung tumour	Squamous cell carcinoma	T1	N0	M0	IA	Male	63	80	ALIVE	80	0
GSM748178	Lung cancer ADK67	lung tumour	Adenocarcinoma	T1	N0	M0	IA	Male	74	0	DEAD	0	0
GSM748179	Lung cancer ADK68	lung tumour	Adenocarcinoma	T1	N0	M0	IA	Female	47	11	DEAD	7	1
GSM748180	Lung cancer ADK69	lung tumour	Adenocarcinoma	T1	N0	M0	IA	Male	75	100	ALIVE	100	0
GSM748181	Lung cancer ADK70	lung tumour	Adenocarcinoma	T1	N0	M0	IA	Female	56	51	ALIVE	51	0
GSM748182	Lung Squamous Cell Carcinoma44	lung tumour	Squamous cell carcinoma	T1	N0	M0	IA	Male	71	33	DEAD	32	1
GSM748183	Lung Squamous Cell Carcinoma45	lung tumour	Squamous cell carcinoma	T1	N0	M0	IA	Male	63	13	DEAD	13	0
GSM748184	Non tumoral lung12	lung tumour	Non tumoral lung	NTL	NTL	NTL	NTL	NTL	NTL	NTL	NTL	NTL	NTL
GSM748185	Lung cancer ADK71	lung tumour	Adenocarcinoma	T3	N1	M0	IIIA	Male	61	175	ALIVE	104	1
GSM748186	Lung cancer ADK86	lung tumour	Adenocarcinoma	T2	N0	M0	IB	Male	57	22	DEAD	11	1
GSM748187	Lung cancer ADK72	lung tumour	Adenocarcinoma	T2	N0	M0	IB	Male	71	107	DEAD	107	0
GSM748188	Lung cancer ADK73	lung tumour	Adenocarcinoma	T2	N0	M0	IB	Male	71	99	DEAD	99	0
GSM748189	Lung cancer ADK74	lung tumour	Adenocarcinoma	T3	N0	M0	IIB	Female	73	21	DEAD	17	1
GSM748191	Lung Squamous Cell Carcinoma46	lung tumour	Squamous cell carcinoma	T2	N0	M0	IB	Male	53	172	DEAD	172	0
GSM748192	Lung Squamous Cell Carcinoma61	lung tumour	Squamous cell carcinoma	T1	N0	M0	IA	Male	58	63	ALIVE	na	na
GSM748193	Lung Squamous Cell Carcinoma47	lung tumour	Squamous cell carcinoma	T4	N1	M0	IIIB	Male	64	12	DEAD	8	1
GSM748195	Lung Squamous Cell Carcinoma49	lung tumour	Squamous cell carcinoma	T4	N1	M0	IIIB	Male	57	17	DEAD	11	1
GSM748232	Non tumoral lung1	lung tumour	Non tumoral lung	NTL	NTL	NTL	NTL	NTL	NTL	NTL	NTL	NTL	NTL
GSM748233	Non tumoral lung13	lung tumour	Non tumoral lung	NTL	NTL	NTL	NTL	NTL	NTL	NTL	NTL	NTL	NTL
GSM748234	Non tumoral lung2	lung tumour	Non tumoral lung	NTL	NTL	NTL	NTL	NTL	NTL	NTL	NTL	NTL	NTL
GSM748235	Non tumoral lung14	lung tumour	Non tumoral lung	NTL	NTL	NTL	NTL	NTL	NTL	NTL	NTL	NTL	NTL
GSM748239	Lung cancer ADK77	lung tumour	Adenocarcinoma	T2	N0	M0	IB	Male	65	4	DEAD	3	1
GSM748240	Lung cancer ADK78	lung tumour	Adenocarcinoma	T2	N0	M0	IB	Male	52	23	DEAD	16	1
GSM748242	Lung cancer ADK79	lung tumour	Adenocarcinoma	T2	N1	M0	IIB	Female	64	17	DEAD	13	1
GSM748243	Lung cancer ADK80	lung tumour	Adenocarcinoma	T2	N0	M0	IB	Male	62	103	DEAD	102	1
GSM748264	Lung cancer ADK81	lung tumour	Adenocarcinoma	T2	N0	M0	IB	Male	69	42	DEAD	21	1
GSM748271	Lung cancer ADK87	lung tumour	Adenocarcinoma	T2	N0	M0	IB	Female	69	23	DEAD	16	1
GSM748276	Lung cancer ADK82	lung tumour	Adenocarcinoma	T2	N1	M0	IIB	Male	53	55	DEAD	28	1
GSM748277	Lung cancer ADK83	lung tumour	Adenocarcinoma	T2	N0	M0	IB	Male	70	193	DEAD	193	0
GSM748278	Lung cancer ADK84	lung tumour	Adenocarcinoma	T1	N0	M0	IA	Male	70	23	DEAD	12	1
GSM748279	Lung cancer ADK85	lung tumour	Adenocarcinoma	T2	N0	M0	IB	Male	44	205	ALIVE	205	0
GSM748280	Lung Squamous Cell Carcinoma53	lung tumour	Squamous cell carcinoma	T1	N1	M0	IIA	Male	57	23	DEAD	8	1
GSM748281	Lung Squamous Cell Carcinoma54	lung tumour	Squamous cell carcinoma	T3	N0	M0	IIB	Male	80	4	DEAD	4	0
GSM748282	Lung Squamous Cell Carcinoma55	lung tumour	Squamous cell carcinoma	T2	N0	M0	IB	Male	65	13	DEAD	6	1
GSM748283	Lung Squamous Cell Carcinoma56	lung tumour	Squamous cell carcinoma	T1	N1	M0	IIA	Male	50	67	DEAD	55	1
GSM748284	Lung Squamous Cell Carcinoma57	lung tumour	Squamous cell carcinoma	T3	N0	M0	IIB	Male	60	125	DEAD	125	0
GSM748285	Lung Squamous Cell Carcinoma58	lung tumour	Squamous cell carcinoma	T3	N1	M0	IIIA	Male	70	22	DEAD	13	1
GSM748286	Lung Squamous Cell Carcinoma59	lung tumour	Squamous cell carcinoma	T2	N1	M0	IIB	Male	48	204	ALIVE	204	0
GSM748287	Lung Squamous Cell Carcinoma62	lung tumour	Squamous cell carcinoma	T3	N1	M0	IIIA	Female	58	26	DEAD	15	1
GSM748288	Lung Squamous Cell Carcinoma60	lung tumour	Squamous cell carcinoma	T2	N1	M0	IIB	Female	66	13	DEAD	5	1
GSM748312	Lung Squamous Cell Carcinoma63	lung tumour	Squamous cell carcinoma	T1	N0	M0	IA	Male	60	14	DEAD	13	1
GSM1465989	Lung cancer ADK88	lung tumour	Adenocarcinoma	T1	N0	M0	IA	Female	60	221	ALIVE	221	0

## Sheet: Supplementary Table S1h
Supplementary Table S1h: Characteristics of samples in Dataset 7 (GSE40419)
Validation Dataset GSE40419
GEO accession ID	Case ID	Cells	Histology (Tumour)	Gender	Age (years at diagnosis)	Smoking status	AJCC Stage
GSM993606	LC_C1	Lung cancer cells	Adenocarcinoma	Male	54	Smoker	IA
GSM993607	LC_C2	Lung cancer cells	Adenocarcinoma	Male	51	Current smoker	IIB
GSM993608	LC_C3	Lung cancer cells	Adenocarcinoma	Female	65	Never smoker	IA
GSM993610	LC_C4	Lung cancer cells	Adenocarcinoma	Male	52	Never smoker	IIIB
GSM993611	LC_C5	Lung cancer cells	Adenocarcinoma	Male	68	NA	IIIA
GSM993612	LC_C6	Lung cancer cells	Adenocarcinoma	Male	38	Current smoker	IIB
GSM993613	LC_C7	Lung cancer cells	Adenocarcinoma	Male	81	Smoker	IA
GSM993614	LC_C8	Lung cancer cells	Adenocarcinoma	Male	85	Smoker	IB
GSM993616	LC_C9	Lung cancer cells	Adenocarcinoma	Male	71	Smoker	IB
GSM993617	LC_C10	Lung cancer cells	Adenocarcinoma	Female	58	Never smoker	IIA
GSM993618	LC_C11	Lung cancer cells	Adenocarcinoma	Female	63	Never smoker	IA
GSM993619	LC_C12	Lung cancer cells	Adenocarcinoma	Male	66	NA	IB
GSM993620	LC_C13	Lung cancer cells	Adenocarcinoma	Male	72	Current smoker	IIB
GSM993621	LC_C14	Lung cancer cells	Adenocarcinoma	Female	50	Current smoker	IIIA
GSM993622	LC_C15	Lung cancer cells	Adenocarcinoma	Male	60	Current smoker	IB
GSM993623	LC_C16	Lung cancer cells	Adenocarcinoma	Female	54	Never smoker	IA
GSM993624	LC_C17	Lung cancer cells	Adenocarcinoma	Female	64	Never smoker	IA
GSM993625	LC_C18	Lung cancer cells	Adenocarcinoma	Female	68	Smoker	IB
GSM993626	LC_C19	Lung cancer cells	Adenocarcinoma	Female	40	Never smoker	IV
GSM993627	LC_C20	Lung cancer cells	Adenocarcinoma	Male	65	Smoker	IA
GSM993628	LC_C21	Lung cancer cells	Adenocarcinoma	Male	42	Smoker	IB
GSM993629	LC_C22	Lung cancer cells	Adenocarcinoma	Male	73	Smoker	IA
GSM993630	LC_C23	Lung cancer cells	Adenocarcinoma	Male	66	NA	IIIA
GSM993631	LC_C24	Lung cancer cells	Adenocarcinoma	Female	66	Never smoker	IA
GSM993632	LC_C25	Lung cancer cells	Adenocarcinoma	Male	66	Smoker	IA
GSM993633	LC_C26	Lung cancer cells	Adenocarcinoma	Male	61	Smoker	IA
GSM993634	LC_C27	Lung cancer cells	Adenocarcinoma	Female	51	Never smoker	IA
GSM993635	LC_C28	Lung cancer cells	Adenocarcinoma	Female	59	Never smoker	NA
GSM993636	LC_C29	Lung cancer cells	Adenocarcinoma	Female	60	Never smoker	IV
GSM993637	LC_C30	Lung cancer cells	Adenocarcinoma	Female	38	Never smoker	IA
GSM993638	LC_C31	Lung cancer cells	Adenocarcinoma	Female	61	Never smoker	IA
GSM993639	LC_C32	Lung cancer cells	Adenocarcinoma	Male	58	Current smoker	IA
GSM993640	LC_C33	Lung cancer cells	Adenocarcinoma	Male	62	NA	NA
GSM993641	LC_C34	Lung cancer cells	Adenocarcinoma	Male	73	Smoker	IB
GSM993642	LC_C35	Lung cancer cells	Adenocarcinoma	Male	60	Current smoker	IIA
GSM993643	LC_C36	Lung cancer cells	Adenocarcinoma	Female	56	Never smoker	IA
GSM993644	LC_S1	Lung cancer cells	Adenocarcinoma	Male	76	Smoker	IIA
GSM993645	LC_S2	Lung cancer cells	Adenocarcinoma	Male	62	Never smoker	IIIA
GSM993646	LC_S3	Lung cancer cells	Adenocarcinoma	Male	54	Current smoker	IA
GSM993647	LC_S4	Lung cancer cells	Adenocarcinoma	Male	68	Never smoker	IA
GSM993648	LC_S5	Lung cancer cells	Adenocarcinoma	Male	79	Smoker	IB
GSM993649	LC_S6	Lung cancer cells	Adenocarcinoma	Male	58	Smoker	IA
GSM993650	LC_S8	Lung cancer cells	Adenocarcinoma	Female	71	Never smoker	IA
GSM993651	LC_S9	Lung cancer cells	Adenocarcinoma	Male	69	Smoker	IIB
GSM993652	LC_S10	Lung cancer cells	Adenocarcinoma	Male	69	Smoker	IV
GSM993653	LC_S11	Lung cancer cells	Adenocarcinoma	Male	65	Smoker	IB
GSM993654	LC_S12	Lung cancer cells	Adenocarcinoma	Male	61	Current smoker	IIIA
GSM993655	LC_S13	Lung cancer cells	Adenocarcinoma	Male	62	Smoker	IB
GSM993656	LC_S14	Lung cancer cells	Adenocarcinoma	Male	79	Smoker	IB
GSM993657	LC_S15	Lung cancer cells	Adenocarcinoma	Male	73	Current smoker	IB
GSM993658	LC_S16	Lung cancer cells	Adenocarcinoma	Female	67	Never smoker	IA
GSM993659	LC_S17	Lung cancer cells	Adenocarcinoma	Male	73	Smoker	IA
GSM993660	LC_S18	Lung cancer cells	Adenocarcinoma	Male	76	Smoker	IIIA
GSM993661	LC_S19	Lung cancer cells	Adenocarcinoma	Male	62	Smoker	IA
GSM993662	LC_S20	Lung cancer cells	Adenocarcinoma	Male	58	Smoker	IB
GSM993663	LC_S21	Lung cancer cells	Adenocarcinoma	Male	52	Current smoker	IA
GSM993664	LC_S22	Lung cancer cells	Adenocarcinoma	Female	67	Never smoker	IB
GSM993665	LC_S23	Lung cancer cells	Adenocarcinoma	Female	62	Never smoker	IB
GSM993666	LC_S24	Lung cancer cells	Adenocarcinoma	Female	70	Never smoker	IIA
GSM993667	LC_S25	Lung cancer cells	Adenocarcinoma	Male	78	Smoker	IIIA
GSM993668	LC_S26	Lung cancer cells	Adenocarcinoma	Female	70	Never smoker	IB
GSM993669	LC_S27	Lung cancer cells	Adenocarcinoma	Male	65	Smoker	IA
GSM993670	LC_S28	Lung cancer cells	Adenocarcinoma	Male	63	Never smoker	IB
GSM993671	LC_S29	Lung cancer cells	Adenocarcinoma	Male	59	Current smoker	IIIA
GSM993672	LC_S30	Lung cancer cells	Adenocarcinoma	Female	66	Never smoker	IB
GSM993673	LC_S31	Lung cancer cells	Adenocarcinoma	Male	56	Smoker	IIB
GSM993674	LC_S32	Lung cancer cells	Adenocarcinoma	Male	64	Smoker	IA
GSM993675	LC_S33	Lung cancer cells	Adenocarcinoma	Female	66	Never smoker	IA
GSM993676	LC_S34	Lung cancer cells	Adenocarcinoma	Female	45	Never smoker	IB
GSM993677	LC_S35	Lung cancer cells	Adenocarcinoma	Male	82	Smoker	IV
GSM993678	LC_S36	Lung cancer cells	Adenocarcinoma	Female	74	Never smoker	IB
GSM993679	LC_S37	Lung cancer cells	Adenocarcinoma	Male	69	Smoker	IIB
GSM993680	LC_S38	Lung cancer cells	Adenocarcinoma	Male	65	Current smoker	IIIA
GSM993681	LC_S39	Lung cancer cells	Adenocarcinoma	Male	58	Smoker	IIB
GSM993682	LC_S40	Lung cancer cells	Adenocarcinoma	Male	47	Current smoker	IIB
GSM993683	LC_S41	Lung cancer cells	Adenocarcinoma	Female	55	Smoker	IIIA
GSM993684	LC_S42	Lung cancer cells	Adenocarcinoma	Female	62	Never smoker	IIIB
GSM993685	LC_S43	Lung cancer cells	Adenocarcinoma	Female	68	Never smoker	IB
GSM993686	LC_S44	Lung cancer cells	Adenocarcinoma	Female	75	Never smoker	IA
GSM993687	LC_S45	Lung cancer cells	Adenocarcinoma	Male	72	Never smoker	IA
GSM993688	LC_S46	Lung cancer cells	Adenocarcinoma	Male	66	Never smoker	IB
GSM993689	LC_S47	Lung cancer cells	Adenocarcinoma	Female	75	Never smoker	IIIB
GSM993690	LC_S48	Lung cancer cells	Adenocarcinoma	Female	48	Never smoker	IB
GSM993691	LC_S49	Lung cancer cells	Adenocarcinoma	Female	66	Never smoker	IA
GSM993692	LC_S50	Lung cancer cells	Adenocarcinoma	Female	64	Never smoker	IB
GSM993693	LC_S51	Lung cancer cells	Adenocarcinoma	Male	64	Current smoker	IIA
GSM993694	LC_S52	Lung cancer cells	Adenocarcinoma	Female	82	Smoker	IA
GSM993695	LC_C1_nor	Adjacent lung normal cells	None	Male	54	Smoker	NA
GSM993696	LC_C2_nor	Adjacent lung normal cells	None	Male	51	Current smoker	NA
GSM993697	LC_C3_nor	Adjacent lung normal cells	None	Female	65	Never smoker	NA
GSM993698	LC_C5_nor	Adjacent lung normal cells	None	Male	68	NA	NA
GSM993699	LC_C7_nor	Adjacent lung normal cells	None	Male	81	Smoker	NA
GSM993700	LC_C9_nor	Adjacent lung normal cells	None	Male	71	Smoker	NA
GSM993701	LC_C10_nor	Adjacent lung normal cells	None	Female	58	Never smoker	NA
GSM993702	LC_C11_nor	Adjacent lung normal cells	None	Female	63	Never smoker	NA
GSM993703	LC_C12_nor	Adjacent lung normal cells	None	Male	66	NA	NA
GSM993704	LC_C14_nor	Adjacent lung normal cells	None	Female	50	Current smoker	NA
GSM993705	LC_C16_nor	Adjacent lung normal cells	None	Female	54	Never smoker	NA
GSM993706	LC_C17_nor	Adjacent lung normal cells	None	Female	64	Never smoker	NA
GSM993707	LC_C18_nor	Adjacent lung normal cells	None	Female	68	Smoker	NA
GSM993708	LC_C19_nor	Adjacent lung normal cells	None	Female	40	Never smoker	NA
GSM993709	LC_C20_nor	Adjacent lung normal cells	None	Male	65	Smoker	NA
GSM993710	LC_C21_nor	Adjacent lung normal cells	None	Male	42	Smoker	NA
GSM993711	LC_C22_nor	Adjacent lung normal cells	None	Male	73	Smoker	NA
GSM993712	LC_C24_nor	Adjacent lung normal cells	None	Female	66	Never smoker	NA
GSM993713	LC_C25_nor	Adjacent lung normal cells	None	Male	66	Smoker	NA
GSM993714	LC_C28_nor	Adjacent lung normal cells	None	Female	59	Never smoker	NA
GSM993715	LC_C29_nor	Adjacent lung normal cells	None	Female	60	Never smoker	NA
GSM993716	LC_C30_nor	Adjacent lung normal cells	None	Female	38	Never smoker	NA
GSM993717	LC_C31_nor	Adjacent lung normal cells	None	Female	61	Never smoker	NA
GSM993718	LC_C33_nor	Adjacent lung normal cells	None	Male	62	NA	NA
GSM993719	LC_C34_nor	Adjacent lung normal cells	None	Male	73	Smoker	NA
GSM993720	LC_C35_nor	Adjacent lung normal cells	None	Male	60	Current smoker	NA
GSM993721	LC_C36_nor	Adjacent lung normal cells	None	Female	56	Never smoker	NA
GSM993722	LC_S1_nor	Adjacent lung normal cells	None	Male	76	Smoker	NA
GSM993723	LC_S2_nor	Adjacent lung normal cells	None	Male	62	Never smoker	NA
GSM993724	LC_S3_nor	Adjacent lung normal cells	None	Male	54	Current smoker	NA
GSM993725	LC_S4_nor	Adjacent lung normal cells	None	Male	68	Never smoker	NA
GSM993726	LC_S5_nor	Adjacent lung normal cells	None	Male	79	Smoker	NA
GSM993727	LC_S6_nor	Adjacent lung normal cells	None	Male	58	Smoker	NA
GSM993728	LC_S8_nor	Adjacent lung normal cells	None	Female	71	Never smoker	NA
GSM993729	LC_S9_nor	Adjacent lung normal cells	None	Male	69	Smoker	NA
GSM993730	LC_S10_nor	Adjacent lung normal cells	None	Male	69	Smoker	NA
GSM993731	LC_S11_nor	Adjacent lung normal cells	None	Male	65	Smoker	NA
GSM993732	LC_S13_nor	Adjacent lung normal cells	None	Male	62	Smoker	NA
GSM993733	LC_S14_nor	Adjacent lung normal cells	None	Male	79	Smoker	NA
GSM993734	LC_S15_nor	Adjacent lung normal cells	None	Male	73	Current smoker	NA
GSM993735	LC_S16_nor	Adjacent lung normal cells	None	Female	67	Never smoker	NA
GSM993736	LC_S17_nor	Adjacent lung normal cells	None	Male	73	Smoker	NA
GSM993737	LC_S18_nor	Adjacent lung normal cells	None	Male	76	Smoker	NA
GSM993738	LC_S19_nor	Adjacent lung normal cells	None	Male	62	Smoker	NA
GSM993739	LC_S20_nor	Adjacent lung normal cells	None	Male	58	Smoker	NA
GSM993740	LC_S21_nor	Adjacent lung normal cells	None	Male	52	Current smoker	NA
GSM993741	LC_S22_nor	Adjacent lung normal cells	None	Female	67	Never smoker	NA
GSM993742	LC_S23_nor	Adjacent lung normal cells	None	Female	62	Never smoker	NA
GSM993743	LC_S24_nor	Adjacent lung normal cells	None	Female	70	Never smoker	NA
GSM993744	LC_S25_nor	Adjacent lung normal cells	None	Male	78	Smoker	NA
GSM993745	LC_S26_nor	Adjacent lung normal cells	None	Female	70	Never smoker	NA
GSM993746	LC_S27_nor	Adjacent lung normal cells	None	Male	65	Smoker	NA
GSM993747	LC_S28_nor	Adjacent lung normal cells	None	Male	63	Never smoker	NA
GSM993748	LC_S29_nor	Adjacent lung normal cells	None	Male	59	Current smoker	NA
GSM993749	LC_S30_nor	Adjacent lung normal cells	None	Female	66	Never smoker	NA
GSM993750	LC_S31_nor	Adjacent lung normal cells	None	Male	56	Smoker	NA
GSM993751	LC_S32_nor	Adjacent lung normal cells	None	Male	64	Smoker	NA
GSM993752	LC_S33_nor	Adjacent lung normal cells	None	Female	66	Never smoker	NA
GSM993753	LC_S34_nor	Adjacent lung normal cells	None	Female	45	Never smoker	NA
GSM993754	LC_S35_nor	Adjacent lung normal cells	None	Male	82	Smoker	NA
GSM993755	LC_S36_nor	Adjacent lung normal cells	None	Female	74	Never smoker	NA
GSM993756	LC_S37_nor	Adjacent lung normal cells	None	Male	69	Smoker	NA
GSM993757	LC_S38_nor	Adjacent lung normal cells	None	Male	65	Current smoker	NA
GSM993758	LC_S39_nor	Adjacent lung normal cells	None	Male	58	Smoker	NA
GSM993759	LC_S40_nor	Adjacent lung normal cells	None	Male	47	Current smoker	NA
GSM993760	LC_S41_nor	Adjacent lung normal cells	None	Female	55	Smoker	NA
GSM993761	LC_S42_nor	Adjacent lung normal cells	None	Female	62	Never smoker	NA
GSM993762	LC_S43_nor	Adjacent lung normal cells	None	Female	68	Never smoker	NA
GSM993763	LC_S44_nor	Adjacent lung normal cells	None	Female	75	Never smoker	NA
GSM993764	LC_S45_nor	Adjacent lung normal cells	None	Male	72	Never smoker	NA
GSM993765	LC_S46_nor	Adjacent lung normal cells	None	Male	66	Never smoker	NA
GSM993766	LC_S47_nor	Adjacent lung normal cells	None	Female	75	Never smoker	NA
GSM993767	LC_S48_nor	Adjacent lung normal cells	None	Female	48	Never smoker	NA
GSM993768	LC_S49_nor	Adjacent lung normal cells	None	Female	66	Never smoker	NA
GSM993769	LC_S50_nor	Adjacent lung normal cells	None	Female	64	Never smoker	NA
GSM993770	LC_S51_nor	Adjacent lung normal cells	None	Male	64	Current smoker	NA
GSM993771	LC_S52_nor	Adjacent lung normal cells	None	Female	82	Smoker	NA
