# Supplementary material for: Synergies of Radiomics and Transcriptomics in Lung Cancer Diagnosis: A Pilot Study
Source: Diagnostics (Basel). 2023 Feb 15;13(4):738. doi: 10.3390/diagnostics13040738 (PMC9955510; doi:10.3390/diagnostics13040738)
Supplement: Supplementary file 1 [file diagnostics-13-00738-s001.zip › Supplementary Table S10.xlsx]

## Sheet: Supplementary Table S10
Supplementary Table S10: Validation of the 73 DEGs in well-known lung adonocarcinoma datasets
Status by Stage				EGFR mutant vs Non mutant			KRAS mutant vs Non mutant			Overall Survival					Disease Free Survival		Metastasis Free Survival
Chitale IA IB IIA IIB IIIA IIIB IV	Okayama IA IB II	TCGA* I IA IB II IIA IIB IIIA IIIB IV	Wilkerson IA IB IIA IIB IIIA IV	Chitale	Okayama	Wilkerson	Chitale	Okayama	Wilkerson	Chitale	Okayama	Shedden	TCGA*	Wilkerson	Okayama	TCGA*	Chitale
HMMR SKA1 SPAG5 IL16 APOL2 GPR35 MC1R FRY	HMMR SKA1 SPAG5 ASPA APOL2 BIK FANCD2 FBXO32 GPR35 HABP2 MC1R REV3L DLX3 HIST1H2BC KRT6A LINC00482 OTUB2 TM4SF4 TNPO3 WNT7B ZSCAN2 BCORL1 BUB1 CDHR2 CFB CNGA3 COL5A2 DNTTIP1 FGGY FUT2 GJB1 MUC4 NIPSNAP3A PLEKHG4 PRELID2 RAD9A STK32A TAF6 UQCC2 VEPH1	HMMR SKA1 SPAG5 IL16 ASPA C1QL1 CCDC69 FBXO32 HABP2 ENPP3	IL16 C1QL1 CCDC69 BIK FANCD2	BCORL1 CCDC69 CRLF1 ENO3 FGGY GCNT3 GJB1 HABP2 KRT6A MUC4 SKA1	APOL2 ASPA BCORL1 CCDC69 CDHR2 CNGA3 DLG3 DLX3 ENO3 ENPP3 ETV4 FBXO2 FGGY GCNT3 GJB1 GPR35 HABP2 KCNMB3 KRT6A LINC00482 METTL7B MUC4 NABP2 NIPSNAP3A PKIG PLEKHG4 PTGER3 REV3L SKA1 STK32A UQCC2 VEPH1 ZNF423 ZSCAN2	CCDC69 ENPP3 KRT6A KRT15 MUC4 PLEKHG4 PRELID2 ZSCAN2	ASPA ETV4 GCNT3 IL16 PPAP2C SPINK1	ASPA BIK BUB1 CDHR2 DLX3 ENPP3 FANCD2 FGGY FRY GPR35 HABP2 HIST1H2BC HMMR KCNMB3 MUC4 NABP2 PPAP2C REV3L SH2D3A SKA1 SPAG5 SPINK1 TNPO3 VEPH1 ZFPM2	ASPA CRLF1 DLG3 DLX3 DNTTIP1 ETV4 FUT2 GCNT3 GOLT1A GPR35 HDAC10 HMMR IL16 MUC4 OTUB2 PLEKHA6 PPAP2C REV3L SH2D3A SPINK1 VEPH1 ZFPM2 ZSCAN2	BUB1 GJB1 HMMR KRT6A TM4SF4	ASPA BIK BUB1 C1QL1 CDHR2 CFB COL5A2 CRLF1 DNTTIP1 FANCD2 FBXO32 FRY FUT2 HKDC1 HMMR KRT6A LINC00482 METTL7B NABP2 OTUB2 PARP1 PTGER3 REV3L SKA1 SPAG5 TAF6 WNT7B ZSCAN2	BIK BUB1 ENPP3 ETV4 FRY GCNT3 GJB1 HABP2 HMMR IL16 KRT6A NABP2 SKA1 SPAG5 SPINK1 TNNC2	APOL2 ASPA BIK CCDC69 COL5A2 DNTTIP1 ENPP3 FANCD2 FBXO32 GPR35 HABP2 HMMR IL16 MC1R PTGER3 SH2D3A SKA1 SPAG5 STK32A TAF6 TNNC2 TONSL	C1QL1 CFB ENO3 FBXO2 FBXO32 KRT6A ZNF444	ACTL10 ASPA BIK BUB1 C1QL1 CDHR2 CFB COL5A2 DLG3 DNTTIP1 FANCD2 FBXO32 FRY FUT2 GPR35 HKDC1 HMMR KRT6A KRT15 LINC00482 METTL7B NABP2 PARP1 PKIG PLEKHG4 REV3L SKA1 SPAG5 TAF6 TNNC2 TNPO3 TONSL VEPH1 WNT7B ZSCAN2	COL5A2 GJB1 GPR35 HMMR KRT15 SH2D3A SKA1 SPAG5 STK32A TNNC2	DLG3 FGGY GJB1 SH2D3A WNT7B ZNF444
Note: Genes from p-metaomics models that are implicated in enriched biological processes/pathways or can be considerd as potential regulators of gene expressionIn are highlighted in red.
CANCERTOOL: http://genomics.cicbiogune.es/CANCERTOOL/
References
Chitale D, Gong Y, Taylor BS, Broderick S, Brennan C, Somwar R, Golas B, Wang L, Motoi N, Szoke J, Reinersman JM, Major J, Sander C, Seshan VE, Zakowski MF, Rusch V, Pao W, Gerald W, Ladanyi M. An integrated genomic analysis of lung cancer reveals loss of DUSP4 in EGFR-mutant tumors. Oncogene. 2009 Aug 6;28(31):2773-83. doi: 10.1038/onc.2009.135. Epub 2009 Jun 15. PMID: 19525976; PMCID: PMC272268…
Okayama H, Kohno T, Ishii Y, Shimada Y, Shiraishi K, Iwakawa R, Furuta K, Tsuta K, Shibata T, Yamamoto S, Watanabe S, Sakamoto H, Kumamoto K, Takenoshita S, Gotoh N, Mizuno H, Sarai A, Kawano S, Yamaguchi R, Miyano S, Yokota J. Identification of genes upregulated in ALK-positive and EGFR/KRAS/ALK-negative lung adenocarcinomas. Cancer Res. 2012 Jan 1;72(1):100-11. doi: 10.1158/0008-5472.CAN-11-140…
*Cancer Genome Atlas Research Network. Comprehensive molecular profiling of lung adenocarcinoma. Nature. 2014 Jul 31;511(7511):543-50. doi: 10.1038/nature13385. Epub 2014 Jul 9. Erratum in: Nature. 2014 Oct 9;514(7521):262. Rogers, K [corrected to Rodgers, K]. Erratum in: Nature. 2018 Jul;559(7715):E12. PMID: 25079552; PMCID: PMC4231481.
Wilkerson MD, Yin X, Walter V, Zhao N, Cabanski CR, Hayward MC, Miller CR, Socinski MA, Parsons AM, Thorne LB, Haithcock BE, Veeramachaneni NK, Funkhouser WK, Randell SH, Bernard PS, Perou CM, Hayes DN. Differential pathogenesis of lung adenocarcinoma subtypes involving sequence mutations, copy number, chromosomal instability, and methylation. PLoS One. 2012;7(5):e36530. doi: 10.1371/journal.pone…
Director's Challenge Consortium for the Molecular Classification of Lung Adenocarcinoma, Shedden K, Taylor JM, Enkemann SA, Tsao MS, Yeatman TJ, Gerald WL, Eschrich S, Jurisica I, Giordano TJ, Misek DE, Chang AC, Zhu CQ, Strumpf D, Hanash S, Shepherd FA, Ding K, Seymour L, Naoki K, Pennell N, Weir B, Verhaak R, Ladd-Acosta C, Golub T, Gruidl M, Sharma A, Szoke J, Zakowski M, Rusch V, Kris M, Vial…
*TCGA (RNA-Seq)
