# Supplementary material for: Synergies of Radiomics and Transcriptomics in Lung Cancer Diagnosis: A Pilot Study
Source: Diagnostics (Basel). 2023 Feb 15;13(4):738. doi: 10.3390/diagnostics13040738 (PMC9955510; doi:10.3390/diagnostics13040738)
Supplement: Supplementary file 1 [file diagnostics-13-00738-s001.zip › Supplementary Table S2.xlsx]

## Sheet: Supplementary Table S2
Supplementary Table S2: The 77 homogeneous clusters of radiomic features and their corresponding meta-radiomics features.
Number of Cluster:	1	3	4	5	6	8	9	10	11	12	14	15	16	17	18	19	20	21	22	23	24	25	26	29	30	31	33	34	35	36	37	38	39	40	41	42	44	45	46	48	51	52	53	54	55	56	57	58	59
Name of centroid-radiomics feature (meta-radiomics):	'''sq_1_original_firstorder_Variance'''	'''log_1_original_glszm_SizeZoneNonUniformityNormalized'''	'''log_1_original_glcm_Autocorrelation'''	'''sq_1_original_glcm_Autocorrelation'''	'''sq_1_original_glcm_DifferenceAverage'''	'''log_1_original_glszm_SizeZoneNonUniformity'''	'''wavelet_1_original_glszm_SmallAreaLowGrayLevelEmphasis'''	'''exp_1_original_glrlm_LongRunEmphasis'''	'''sqrt_1_original_firstorder_Minimum'''	'''exp_1_original_glszm_SmallAreaEmphasis'''	'''sqrt_1_original_glcm_MCC'''	'''sqrt_1_original_glrlm_LowGrayLevelRunEmphasis'''	'''log_1_original_gldm_GrayLevelVariance'''	'''sq_1_original_firstorder_Maximum'''	'''original_1_original_gldm_DependenceNonUniformity'''	'''sqrt_1_original_firstorder_Energy'''	'''sq_1_original_glszm_GrayLevelNonUniformityNormalized'''	'''grad_1_original_glszm_SmallAreaEmphasis'''	'''original_1_original_shape_Elongation'''	'''original_1_original_ngtdm_Coarseness'''	'''original_1_original_shape_Sphericity'''	'''sq_1_original_gldm_LargeDependenceEmphasis'''	'''sq_1_original_glcm_SumEntropy'''	'''grad_1_original_firstorder_90Percentile'''	'''grad_1_original_glcm_MCC'''	'''wavelet_1_original_glrlm_GrayLevelVariance'''	'''sq_1_original_glszm_SmallAreaEmphasis'''	'''sq_1_original_gldm_LowGrayLevelEmphasis'''	'''sq_1_original_glszm_GrayLevelNonUniformity'''	'''log_1_original_ngtdm_Busyness'''	'''sq_1_original_glszm_SmallAreaHighGrayLevelEmphasis'''	'''log_1_original_gldm_SmallDependenceEmphasis'''	'''sqrt_1_original_glcm_Id'''	'''log_1_original_glrlm_ShortRunLowGrayLevelEmphasis'''	'''grad_1_original_glrlm_RunLengthNonUniformity'''	'''exp_1_original_gldm_LargeDependenceEmphasis'''	'''original_1_original_glcm_Autocorrelation'''	'''original_1_original_glcm_Imc1'''	'''original_1_original_shape_VoxelVolume'''	'''wavelet_1_original_glrlm_RunLengthNonUniformityNormalized'''	'''sq_1_original_firstorder_10Percentile'''	'''grad_1_original_gldm_LargeDependenceLowGrayLevelEmphasis'''	'''original_1_original_gldm_GrayLevelNonUniformity'''	'''exp_1_original_firstorder_MeanAbsoluteDeviation'''	'''log_1_original_glszm_ZoneEntropy'''	'''sqrt_1_original_firstorder_Median'''	'''original_1_original_glszm_ZonePercentage'''	'''original_1_original_shape_Flatness'''	'''original_1_original_shape_MinorAxisLength'''
Members:	'sq_1_original_firstorder_InterquartileRange'	'log_1_original_glszm_SizeZoneNonUniformityNormalized'	'log_1_original_firstorder_Range'	'exp_1_original_firstorder_90Percentile'	'sq_1_original_glcm_Contrast'	'log_1_original_glszm_SizeZoneNonUniformity'	'wavelet_1_original_gldm_SmallDependenceLowGrayLevelEmphasis'	'original_1_original_glszm_GrayLevelNonUniformity'	'log_1_original_firstorder_Minimum'	'exp_1_original_glszm_GrayLevelNonUniformity'	'original_1_original_glcm_Correlation'	'sqrt_1_original_gldm_LowGrayLevelEmphasis'	'log_1_original_firstorder_MeanAbsoluteDeviation'	'exp_1_original_firstorder_Maximum'	'original_1_original_gldm_DependenceNonUniformity'	'original_1_original_shape_LeastAxisLength'	'sq_1_original_glszm_GrayLevelNonUniformityNormalized'	'grad_1_original_glszm_SizeZoneNonUniformityNormalized'	'original_1_original_shape_Elongation'	'original_1_original_ngtdm_Coarseness'	'original_1_original_shape_Sphericity'	'sq_1_original_firstorder_Uniformity'	'sq_1_original_firstorder_Entropy'	'grad_1_original_firstorder_90Percentile'	'original_1_original_gldm_DependenceVariance'	'original_1_original_glcm_ClusterProminence'	'sq_1_original_glszm_SizeZoneNonUniformityNormalized'	'original_1_original_glrlm_LowGrayLevelRunEmphasis'	'sq_1_original_glszm_GrayLevelNonUniformity'	'log_1_original_ngtdm_Busyness'	'sq_1_original_glszm_HighGrayLevelZoneEmphasis'	'log_1_original_glcm_Contrast'	'original_1_original_glcm_Idn'	'log_1_original_gldm_LowGrayLevelEmphasis'	'original_1_original_glrlm_GrayLevelNonUniformity'	'original_1_original_glcm_Idmn'	'original_1_original_glcm_Autocorrelation'	'original_1_original_glcm_Imc1'	'original_1_original_shape_MeshVolume'	'original_1_original_glcm_DifferenceAverage'	'original_1_original_firstorder_10Percentile'	'original_1_original_glcm_Id'	'original_1_original_gldm_GrayLevelNonUniformity'	'exp_1_original_firstorder_InterquartileRange'	'original_1_original_glszm_ZoneEntropy'	'log_1_original_gldm_DependenceVariance'	'original_1_original_gldm_SmallDependenceEmphasis'	'original_1_original_shape_Flatness'	'original_1_original_shape_Maximum2DDiameterRow'
	'sq_1_original_firstorder_MeanAbsoluteDeviation'	'log_1_original_glszm_SmallAreaEmphasis'	'log_1_original_glcm_Autocorrelation'	'exp_1_original_firstorder_Mean'	'sq_1_original_glcm_DifferenceAverage'	'sq_1_original_glrlm_LongRunLowGrayLevelEmphasis'	'wavelet_1_original_glszm_LowGrayLevelZoneEmphasis'	'original_1_original_glszm_SizeZoneNonUniformity'	'sqrt_1_original_firstorder_Minimum'	'exp_1_original_glszm_SizeZoneNonUniformity'	'original_1_original_glcm_Imc2'	'sqrt_1_original_glrlm_LowGrayLevelRunEmphasis'	'log_1_original_firstorder_Variance'	'exp_1_original_firstorder_Range'	'sq_1_original_gldm_DependenceNonUniformity'	'original_1_original_firstorder_Energy'		'grad_1_original_glszm_SmallAreaEmphasis'	'exp_1_original_shape_Elongation'	'original_1_original_ngtdm_Strength'	'exp_1_original_shape_Sphericity'	'sq_1_original_glcm_Id'	'sq_1_original_glcm_JointEntropy'	'grad_1_original_firstorder_InterquartileRange'	'grad_1_original_glcm_Correlation'	'original_1_original_glrlm_GrayLevelVariance'	'sq_1_original_glszm_SmallAreaEmphasis'	'original_1_original_glrlm_ShortRunLowGrayLevelEmphasis'			'sq_1_original_glszm_SmallAreaHighGrayLevelEmphasis'	'log_1_original_glcm_DifferenceVariance'	'sqrt_1_original_glcm_Id'	'log_1_original_glrlm_LowGrayLevelRunEmphasis'	'original_1_original_glrlm_RunLengthNonUniformity'	'exp_1_original_gldm_DependenceNonUniformityNormalized'	'original_1_original_glcm_JointAverage'	'log_1_original_glcm_Imc1'	'original_1_original_shape_SurfaceArea'	'original_1_original_glcm_DifferenceEntropy'	'original_1_original_glrlm_GrayLevelNonUniformityNormalized'	'original_1_original_glcm_Idm'	'original_1_original_glszm_LargeAreaEmphasis'	'exp_1_original_firstorder_MeanAbsoluteDeviation'	'log_1_original_glrlm_RunEntropy'	'sqrt_1_original_firstorder_Mean'	'original_1_original_glszm_ZonePercentage'	'exp_1_original_shape_Flatness'	'original_1_original_shape_Maximum2DDiameterSlice'
	'sq_1_original_firstorder_RobustMeanAbsoluteDeviation'		'log_1_original_glcm_JointAverage'	'exp_1_original_firstorder_Median'	'sq_1_original_glcm_DifferenceEntropy'	'sqrt_1_original_glszm_SizeZoneNonUniformity'	'wavelet_1_original_glszm_SmallAreaLowGrayLevelEmphasis'	'exp_1_original_gldm_DependenceNonUniformity'		'exp_1_original_glszm_SmallAreaEmphasis'	'original_1_original_glcm_MCC'	'sqrt_1_original_glrlm_ShortRunLowGrayLevelEmphasis'	'log_1_original_glcm_ClusterTendency'	'sq_1_original_firstorder_Maximum'	'sq_1_original_glszm_LargeAreaEmphasis'	'original_1_original_firstorder_TotalEnergy'			'grad_1_original_shape_Elongation'	'grad_1_original_ngtdm_Coarseness'	'grad_1_original_shape_Sphericity'	'sq_1_original_glcm_Idm'	'sq_1_original_glcm_SumEntropy'	'grad_1_original_firstorder_MeanAbsoluteDeviation'	'grad_1_original_glcm_Imc2'	'wavelet_1_original_glcm_ClusterProminence'		'grad_1_original_glszm_LowGrayLevelZoneEmphasis'				'log_1_original_gldm_SmallDependenceEmphasis'	'sqrt_1_original_glcm_Idm'	'log_1_original_glrlm_ShortRunLowGrayLevelEmphasis'	'original_1_original_glszm_LargeAreaLowGrayLevelEmphasis'	'exp_1_original_gldm_LargeDependenceEmphasis'	'original_1_original_glcm_SumAverage'	'sq_1_original_glcm_Imc1'	'original_1_original_shape_VoxelVolume'	'original_1_original_glcm_InverseVariance'	'exp_1_original_firstorder_10Percentile'	'original_1_original_glcm_JointEnergy'	'original_1_original_glszm_ZoneVariance'	'exp_1_original_firstorder_RobustMeanAbsoluteDeviation'	'log_1_original_glszm_ZoneEntropy'	'sqrt_1_original_firstorder_Median'	'grad_1_original_ngtdm_Strength'	'grad_1_original_shape_Flatness'	'original_1_original_shape_MinorAxisLength'
	'sq_1_original_firstorder_Variance'		'log_1_original_glcm_SumAverage'	'exp_1_original_firstorder_RootMeanSquared'	'sq_1_original_glcm_DifferenceVariance'			'exp_1_original_glrlm_LongRunEmphasis'		'exp_1_original_glszm_SmallAreaHighGrayLevelEmphasis'	'log_1_original_glcm_Correlation'	'sqrt_1_original_glszm_LowGrayLevelZoneEmphasis'	'log_1_original_glcm_SumSquares'	'sq_1_original_firstorder_Range'	'sq_1_original_glszm_ZoneVariance'	'original_1_original_glrlm_RunEntropy'			'log_1_original_shape_Elongation'	'log_1_original_ngtdm_Coarseness'	'log_1_original_shape_Sphericity'	'sq_1_original_glcm_Idn'	'sq_1_original_gldm_DependenceEntropy'	'grad_1_original_firstorder_RobustMeanAbsoluteDeviation'	'grad_1_original_glcm_MCC'	'wavelet_1_original_glrlm_GrayLevelVariance'		'grad_1_original_glszm_SmallAreaLowGrayLevelEmphasis'				'log_1_original_glszm_ZonePercentage'	'sqrt_1_original_glcm_Idn'	'log_1_original_glszm_LowGrayLevelZoneEmphasis'	'original_1_original_ngtdm_Busyness'	'exp_1_original_gldm_LargeDependenceHighGrayLevelEmphasis'	'original_1_original_gldm_HighGrayLevelEmphasis'	'sqrt_1_original_glcm_Imc1'	'exp_1_original_shape_MeshVolume'	'original_1_original_glrlm_RunLengthNonUniformityNormalized'	'log_1_original_glrlm_GrayLevelNonUniformityNormalized'	'original_1_original_glcm_MaximumProbability'	'grad_1_original_gldm_DependenceNonUniformity'	'exp_1_original_firstorder_Variance'	'sqrt_1_original_glrlm_RunEntropy'	'sqrt_1_original_firstorder_RootMeanSquared'	'sq_1_original_gldm_SmallDependenceLowGrayLevelEmphasis'	'log_1_original_shape_Flatness'	'exp_1_original_shape_Maximum2DDiameterRow'
	'sq_1_original_glcm_ClusterProminence'		'log_1_original_gldm_HighGrayLevelEmphasis'	'sq_1_original_firstorder_90Percentile'	'sq_1_original_glcm_InverseVariance'			'exp_1_original_glrlm_LongRunHighGrayLevelEmphasis'		'exp_1_original_glszm_SmallAreaLowGrayLevelEmphasis'	'log_1_original_glcm_Imc2'	'sqrt_1_original_glszm_SmallAreaLowGrayLevelEmphasis'	'log_1_original_gldm_GrayLevelVariance'	'sq_1_original_ngtdm_Complexity'	'sqrt_1_original_gldm_DependenceNonUniformity'	'exp_1_original_shape_LeastAxisLength'			'sq_1_original_shape_Elongation'	'sq_1_original_ngtdm_Coarseness'	'sq_1_original_shape_Sphericity'	'sq_1_original_glcm_JointEnergy'		'grad_1_original_firstorder_RootMeanSquared'	'grad_1_original_gldm_DependenceVariance'	'wavelet_1_original_glrlm_RunEntropy'		'log_1_original_firstorder_Entropy'				'sqrt_1_original_glcm_Contrast'		'log_1_original_glszm_SmallAreaLowGrayLevelEmphasis'	'exp_1_original_glszm_LargeAreaEmphasis'	'exp_1_original_gldm_LargeDependenceLowGrayLevelEmphasis'	'original_1_original_glrlm_HighGrayLevelRunEmphasis'	'wavelet_1_original_glcm_Imc1'	'exp_1_original_shape_SurfaceArea'	'original_1_original_glrlm_RunPercentage'	'sq_1_original_firstorder_10Percentile'	'original_1_original_gldm_LargeDependenceEmphasis'	'grad_1_original_glszm_LargeAreaLowGrayLevelEmphasis'	'sq_1_original_glrlm_GrayLevelVariance'	'sqrt_1_original_glszm_ZoneEntropy'		'sqrt_1_original_ngtdm_Strength'	'sq_1_original_shape_Flatness'	'exp_1_original_shape_Maximum2DDiameterSlice'
	'sq_1_original_glcm_ClusterTendency'		'log_1_original_gldm_SmallDependenceHighGrayLevelEmphasis'	'sq_1_original_firstorder_Mean'	'sq_1_original_glrlm_RunLengthNonUniformityNormalized'			'exp_1_original_glrlm_LongRunLowGrayLevelEmphasis'		'exp_1_original_glszm_ZoneEntropy'	'log_1_original_glcm_MCC'		'log_1_original_glrlm_GrayLevelVariance'			'grad_1_original_shape_LeastAxisLength'			'sqrt_1_original_shape_Elongation'	'sq_1_original_ngtdm_Strength'	'sqrt_1_original_shape_Sphericity'	'sq_1_original_glcm_MaximumProbability'		'grad_1_original_firstorder_Variance'	'wavelet_1_original_gldm_DependenceVariance'	'wavelet_1_original_glszm_GrayLevelVariance'		'log_1_original_glcm_JointEntropy'				'sqrt_1_original_glcm_DifferenceVariance'			'exp_1_original_glszm_LargeAreaHighGrayLevelEmphasis'	'exp_1_original_glrlm_RunEntropy'	'original_1_original_glrlm_ShortRunHighGrayLevelEmphasis'		'exp_1_original_shape_VoxelVolume'	'original_1_original_glrlm_ShortRunEmphasis'	'sqrt_1_original_glrlm_GrayLevelNonUniformityNormalized'	'original_1_original_gldm_LargeDependenceHighGrayLevelEmphasis'	'log_1_original_gldm_GrayLevelNonUniformity'					'sqrt_1_original_shape_Flatness'	'exp_1_original_shape_MinorAxisLength'
	'sq_1_original_glcm_SumSquares'		'log_1_original_glrlm_HighGrayLevelRunEmphasis'	'sq_1_original_firstorder_Median'	'sq_1_original_glrlm_RunPercentage'			'exp_1_original_glrlm_RunVariance'			'sq_1_original_glcm_Correlation'		'sqrt_1_original_firstorder_Variance'			'grad_1_original_gldm_GrayLevelNonUniformity'			'wavelet_1_original_shape_Elongation'	'sqrt_1_original_ngtdm_Coarseness'	'wavelet_1_original_shape_Sphericity'	'sq_1_original_gldm_LargeDependenceEmphasis'		'grad_1_original_glcm_ClusterTendency'				'log_1_original_glcm_SumEntropy'				'sqrt_1_original_gldm_SmallDependenceEmphasis'			'exp_1_original_glszm_LargeAreaLowGrayLevelEmphasis'	'grad_1_original_glcm_Idmn'	'wavelet_1_original_glcm_Autocorrelation'		'exp_1_original_gldm_GrayLevelNonUniformity'	'grad_1_original_glcm_Imc1'	'sqrt_1_original_glszm_GrayLevelNonUniformityNormalized'	'grad_1_original_firstorder_Uniformity'	'sqrt_1_original_gldm_GrayLevelNonUniformity'					'wavelet_1_original_shape_Flatness'	'grad_1_original_shape_Maximum2DDiameterRow'
	'sq_1_original_gldm_GrayLevelVariance'		'log_1_original_glrlm_ShortRunHighGrayLevelEmphasis'	'sq_1_original_firstorder_RootMeanSquared'	'sq_1_original_glrlm_ShortRunEmphasis'			'grad_1_original_glszm_GrayLevelNonUniformity'			'sq_1_original_glcm_Imc2'		'sqrt_1_original_glcm_ClusterProminence'			'grad_1_original_glszm_LargeAreaEmphasis'				'wavelet_1_original_ngtdm_Coarseness'				'grad_1_original_glcm_Contrast'				'sq_1_original_glcm_ClusterShade'				'sqrt_1_original_glszm_ZonePercentage'			'grad_1_original_firstorder_Energy'	'grad_1_original_glcm_Idn'	'wavelet_1_original_glcm_JointAverage'		'exp_1_original_glrlm_GrayLevelNonUniformity'	'grad_1_original_glcm_InverseVariance'	'wavelet_1_original_firstorder_10Percentile'	'grad_1_original_glcm_Id'	'wavelet_1_original_gldm_GrayLevelNonUniformity'						'grad_1_original_shape_Maximum2DDiameterSlice'
			'log_1_original_glszm_HighGrayLevelZoneEmphasis'	'sq_1_original_glcm_Autocorrelation'				'log_1_original_glszm_GrayLevelNonUniformity'			'sq_1_original_glcm_MCC'		'sqrt_1_original_glcm_SumSquares'			'grad_1_original_glszm_ZoneVariance'				'wavelet_1_original_ngtdm_Strength'				'grad_1_original_glcm_DifferenceVariance'				'sq_1_original_gldm_LargeDependenceLowGrayLevelEmphasis'				'sqrt_1_original_ngtdm_Complexity'			'grad_1_original_glrlm_GrayLevelNonUniformity'	'sq_1_original_glcm_Idmn'	'wavelet_1_original_glcm_SumAverage'		'exp_1_original_glrlm_RunLengthNonUniformity'	'grad_1_original_gldm_DependenceEntropy'	'wavelet_1_original_glszm_GrayLevelNonUniformityNormalized'	'grad_1_original_glcm_Idm'	'wavelet_1_original_glszm_LargeAreaLowGrayLevelEmphasis'						'grad_1_original_shape_MinorAxisLength'
			'log_1_original_glszm_SmallAreaHighGrayLevelEmphasis'	'sq_1_original_glcm_JointAverage'				'sq_1_original_gldm_GrayLevelNonUniformity'			'sqrt_1_original_glcm_Correlation'		'sqrt_1_original_gldm_GrayLevelVariance'			'log_1_original_shape_LeastAxisLength'								'grad_1_original_glcm_SumSquares'				'sq_1_original_gldm_LowGrayLevelEmphasis'							'grad_1_original_glrlm_RunLengthNonUniformity'	'wavelet_1_original_glcm_Idmn'	'wavelet_1_original_gldm_HighGrayLevelEmphasis'		'exp_1_original_glszm_ZoneVariance'	'grad_1_original_glrlm_RunPercentage'		'grad_1_original_glcm_JointEnergy'							'grad_1_original_glrlm_LowGrayLevelRunEmphasis'
			'sqrt_1_original_firstorder_Range'	'sq_1_original_glcm_SumAverage'				'sqrt_1_original_glrlm_GrayLevelNonUniformity'			'sqrt_1_original_glcm_Imc2'		'sqrt_1_original_glrlm_GrayLevelVariance'			'log_1_original_firstorder_Energy'								'grad_1_original_gldm_GrayLevelVariance'											'grad_1_original_glszm_SizeZoneNonUniformity'	'wavelet_1_original_glcm_Idn'	'wavelet_1_original_glrlm_HighGrayLevelRunEmphasis'		'grad_1_original_shape_MeshVolume'	'sqrt_1_original_glrlm_RunPercentage'		'grad_1_original_glcm_MaximumProbability'							'log_1_original_shape_Maximum2DDiameterRow'
				'sq_1_original_gldm_HighGrayLevelEmphasis'				'sqrt_1_original_glszm_GrayLevelNonUniformity'			'sqrt_1_original_glcm_MCC'					'log_1_original_firstorder_TotalEnergy'								'grad_1_original_gldm_HighGrayLevelEmphasis'											'log_1_original_glrlm_GrayLevelNonUniformity'		'wavelet_1_original_glrlm_ShortRunHighGrayLevelEmphasis'		'grad_1_original_shape_SurfaceArea'	'wavelet_1_original_gldm_DependenceNonUniformityNormalized'		'grad_1_original_gldm_LargeDependenceEmphasis'							'log_1_original_shape_Maximum2DDiameterSlice'
				'sq_1_original_glrlm_HighGrayLevelRunEmphasis'				'wavelet_1_original_glrlm_GrayLevelNonUniformity'			'wavelet_1_original_glcm_Correlation'					'sq_1_original_shape_LeastAxisLength'								'grad_1_original_glrlm_HighGrayLevelRunEmphasis'											'log_1_original_glrlm_RunLengthNonUniformity'				'grad_1_original_shape_VoxelVolume'	'wavelet_1_original_glrlm_RunLengthNonUniformityNormalized'		'grad_1_original_gldm_LargeDependenceLowGrayLevelEmphasis'							'log_1_original_shape_MinorAxisLength'
				'sq_1_original_glrlm_ShortRunHighGrayLevelEmphasis'							'wavelet_1_original_glcm_Imc2'					'sqrt_1_original_shape_LeastAxisLength'								'grad_1_original_glrlm_RunLengthNonUniformityNormalized'											'sq_1_original_glrlm_GrayLevelNonUniformity'				'grad_1_original_firstorder_TotalEnergy'	'wavelet_1_original_glrlm_RunPercentage'		'grad_1_original_gldm_LowGrayLevelEmphasis'							'sq_1_original_shape_Maximum2DDiameterRow'
				'sq_1_original_glszm_GrayLevelVariance'							'wavelet_1_original_glcm_MCC'					'sqrt_1_original_firstorder_Energy'								'grad_1_original_glrlm_ShortRunEmphasis'											'sq_1_original_glszm_LargeAreaLowGrayLevelEmphasis'				'grad_1_original_glszm_LargeAreaHighGrayLevelEmphasis'	'wavelet_1_original_glrlm_ShortRunEmphasis'		'grad_1_original_glrlm_RunEntropy'							'sq_1_original_shape_Maximum2DDiameterSlice'
											'wavelet_1_original_glszm_ZoneEntropy'					'sqrt_1_original_firstorder_TotalEnergy'								'grad_1_original_glrlm_ShortRunHighGrayLevelEmphasis'											'sq_1_original_ngtdm_Busyness'				'grad_1_original_ngtdm_Busyness'			'wavelet_1_original_firstorder_Uniformity'							'sq_1_original_shape_MinorAxisLength'
																'wavelet_1_original_shape_LeastAxisLength'								'grad_1_original_ngtdm_Contrast'											'sqrt_1_original_glrlm_RunLengthNonUniformity'				'log_1_original_shape_MeshVolume'			'wavelet_1_original_glcm_Id'							'sq_1_original_glrlm_RunEntropy'
																'wavelet_1_original_firstorder_Energy'																			'sqrt_1_original_ngtdm_Busyness'				'log_1_original_shape_SurfaceArea'			'wavelet_1_original_glcm_Idm'							'sqrt_1_original_shape_Maximum2DDiameterRow'
																'wavelet_1_original_firstorder_TotalEnergy'																			'wavelet_1_original_gldm_DependenceNonUniformity'				'log_1_original_shape_VoxelVolume'			'wavelet_1_original_glcm_JointEnergy'							'sqrt_1_original_shape_Maximum2DDiameterSlice'
																																			'wavelet_1_original_glrlm_RunLengthNonUniformity'				'sq_1_original_shape_MeshVolume'			'wavelet_1_original_glcm_MaximumProbability'							'sqrt_1_original_shape_MinorAxisLength'
																																			'wavelet_1_original_ngtdm_Busyness'				'sq_1_original_shape_SurfaceArea'			'wavelet_1_original_gldm_LargeDependenceEmphasis'							'wavelet_1_original_shape_Maximum2DDiameterRow'
																																							'sq_1_original_shape_VoxelVolume'			'wavelet_1_original_gldm_LargeDependenceHighGrayLevelEmphasis'							'wavelet_1_original_shape_Maximum2DDiameterSlice'
																																							'sq_1_original_glrlm_RunLengthNonUniformity'										'wavelet_1_original_shape_MinorAxisLength'
																																							'sqrt_1_original_shape_MeshVolume'
																																							'sqrt_1_original_shape_SurfaceArea'
																																							'sqrt_1_original_shape_VoxelVolume'
																																							'wavelet_1_original_shape_MeshVolume'
																																							'wavelet_1_original_shape_SurfaceArea'
																																							'wavelet_1_original_shape_VoxelVolume'
																																							'wavelet_1_original_glszm_GrayLevelNonUniformity'
																																							'wavelet_1_original_glszm_SizeZoneNonUniformity'
[truncated: 28 more columns]
