# Supplementary material for: Synergies of Radiomics and Transcriptomics in Lung Cancer Diagnosis: A Pilot Study
Source: Diagnostics (Basel). 2023 Feb 15;13(4):738. doi: 10.3390/diagnostics13040738 (PMC9955510; doi:10.3390/diagnostics13040738)
Supplement: Supplementary file 1 [file diagnostics-13-00738-s001.zip › Supplementary Table S3.xlsx]

## Sheet: Supplementary Table S3
78 common Differential Expressed Genes (cDEGs)
Entrez Gene ID	Gene Symbol	Gene Name
10882	C1QL1	complement component 1, q subcomponent-like 1
5883	RAD9A	RAD9 homolog A (S. pombe)
443	ASPA	aspartoacylase
284185	LINC00482	long intergenic non-protein coding RNA 482
26232	FBXO2	F-box protein 2
2177	FANCD2	Fanconi anemia, complementation group D2
11142	PKIG	protein kinase (cAMP-dependent, catalytic) inhibitor gamma
1261	CNGA3	cyclic nucleotide gated channel alpha 3
2859	GPR35	G protein-coupled receptor 35
3866	KRT15	keratin 15
114907	FBXO32	F-box protein 32
2705	GJB1	gap junction protein, beta 1, 32kDa
4585	MUC4	mucin 4, cell surface associated
63035	BCORL1	BCL6 corepressor-like 1
55277	FGGY	FGGY carbohydrate kinase domain containing
4157	MC1R	melanocortin 1 receptor (alpha melanocyte stimulating hormone receptor)
1741	DLG3	discs, large homolog 3 (Drosophila)
2118	ETV4	ets variant 4
5169	ENPP3	ectonucleotide pyrophosphatase/phosphodiesterase 3
55311	ZNF444	zinc finger protein 444
7125	TNNC2	troponin C type 2 (fast)
142	PARP1	poly (ADP-ribose) polymerase 1
1290	COL5A2	collagen, type V, alpha 2
1747	DLX3	distal-less homeobox 3
8612	PPAP2C	phosphatidic acid phosphatase type 2C
80201	HKDC1	hexokinase domain containing 1
65260	COA7	cytochrome c oxidase assembly factor 7
54993	ZSCAN2	zinc finger and SCAN domain containing 2
9244	CRLF1	cytokine receptor-like factor 1
116092	DNTTIP1	deoxynucleotidyltransferase, terminal, interacting protein 1
4796	TONSL	tonsoku-like, DNA repair protein
6289	SAA2	serum amyloid A2
84300	UQCC2	ubiquinol-cytochrome c reductase complex assembly factor 2
340706	VWA2	von Willebrand factor A domain containing 2
170487	ACTL10	actin-like 10
10045	SH2D3A	SH2 domain containing 3A
729238	SFTPA2	surfactant protein A2
638	BIK	BCL2-interacting killer (apoptosis-inducing)
202374	STK32A	serine/threonine kinase 32A
54825	CDHR2	cadherin-related family member 2
83933	HDAC10	histone deacetylase 10
196410	METTL7B	methyltransferase like 7B
645037	GAGE2B	G antigen 2B
8347	HIST1H2BC	histone cluster 1, H2bc
10615	SPAG5	sperm associated antigen 5
3603	IL16	interleukin 16
5733	PTGER3	prostaglandin E receptor 3 (subtype EP3)
10129	FRY	furry homolog (Drosophila)
2524	FUT2	fucosyltransferase 2 (secretor status included)
2027	ENO3	enolase 3 (beta, muscle)
153768	PRELID2	PRELI domain containing 2
27094	KCNMB3	potassium large conductance calcium-activated channel, subfamily M beta member 3
79035	NABP2	nucleic acid binding protein 2
23534	TNPO3	transportin 3
699	BUB1	budding uninhibited by benzimidazoles 1 homolog (yeast)
23090	ZNF423	zinc finger protein 423
25894	PLEKHG4	pleckstrin homology domain containing, family G (with RhoGef domain) member 4
3161	HMMR	hyaluronan-mediated motility receptor (RHAMM)
79674	VEPH1	ventricular zone expressed PH domain homolog 1 (zebrafish)
22874	PLEKHA6	pleckstrin homology domain containing, family A member 6
7104	TM4SF4	transmembrane 4 L six family member 4
347853	TBX10	T-box 10
9245	GCNT3	glucosaminyl (N-acetyl) transferase 3, mucin type
7477	WNT7B	wingless-type MMTV integration site family, member 7B
6690	SPINK1	serine peptidase inhibitor, Kazal type 1
23414	ZFPM2	zinc finger protein, multitype 2
3026	HABP2	hyaluronan binding protein 2
127845	GOLT1A	golgi transport 1A
220134	SKA1	spindle and kinetochore associated complex subunit 1
3853	KRT6A	keratin 6A
5980	REV3L	REV3-like, polymerase (DNA directed), zeta, catalytic subunit
25934	NIPSNAP3A	nipsnap homolog 3A (C. elegans)
26112	CCDC69	coiled-coil domain containing 69
78990	OTUB2	OTU domain, ubiquitin aldehyde binding 2
51481	VCX3A	variable charge, X-linked 3A
629	CFB	complement factor B
6878	TAF6	TAF6 RNA polymerase II, TATA box binding protein (TBP)-associated factor, 80kDa
23780	APOL2	apolipoprotein L, 2
Supplementary Table S3: The 78 common differentially expressed genes (cDEGs), as extracted from the intersection of the 1st approach (Spearman+FDR across imaging features) and the 2nd approach (SAM). The 12 underexpressed genes are highlighted in bold. The 73 genes highlighted in blue are used as input in the next steps of the proposed methodology. The genes are described by their gene symbols an…
