# Supplementary material for: Synergies of Radiomics and Transcriptomics in Lung Cancer Diagnosis: A Pilot Study
Source: Diagnostics (Basel). 2023 Feb 15;13(4):738. doi: 10.3390/diagnostics13040738 (PMC9955510; doi:10.3390/diagnostics13040738)
Supplement: Supplementary file 1 [file diagnostics-13-00738-s001.zip › Supplementary Table S4.xlsx]

## Sheet: Supplementary Table S4
Validity Metric	Min Value	Max Value
R-squared	0.705196521	0.99914894
Normalized RMSE	0.007066477	0.146459931
Pearson Correlation("p-metaomics" + actual "meta-radiomics" feature)	0.881558633	0.999754279
Cross Validated Normalized RMSE	0.121271463	0.361192079
Supplementary Table S4. Range of the values of all the validity metrics for the simulated p-metaomics features
