# Supplementary material for: Synergies of Radiomics and Transcriptomics in Lung Cancer Diagnosis: A Pilot Study
Source: Diagnostics (Basel). 2023 Feb 15;13(4):738. doi: 10.3390/diagnostics13040738 (PMC9955510; doi:10.3390/diagnostics13040738)
Supplement: Supplementary file 1 [file diagnostics-13-00738-s001.zip › Supplementary Table S5.xlsx]

## Sheet: Supplementary Table S5
Number of p-metaomics feature	Name of centroid-radiomics feature	R-squared	Normalized RMSE	Pearson correlation (p-metaomics + actual meta-radiomics)	P value of correlation	Cross-Validated normalized RMSE
1	''sq_1_original_firstorder_Variance'''	0.981118	0.0384345	0.99371	2.0419e-22	0.142133
3	'''log_1_original_glszm_SizeZoneNonUniformityNormalized'''	0.996588	0.0142521	0.998876	1.23603e-30	0.121271
4	'''log_1_original_glcm_Autocorrelation'''	0.999135	0.0080942	0.999754	6.78423e-38	0.254872
5	'''sq_1_original_glcm_Autocorrelation'''	0.968523	0.0547271	0.989091	8.53078e-20	0.180803
6	'''sq_1_original_glcm_DifferenceAverage'''	0.999019	0.00898162	0.99966	2.45163e-36	0.191035
9	'''wavelet_1_original_glszm_SmallAreaLowGrayLevelEmphasis'''	0.952939	0.0458991	0.980504	4.86986e-17	0.158163
11	'''sqrt_1_original_firstorder_Minimum'''	0.985231	0.0420251	0.995802	2.41153e-24	0.361192
14	'''sqrt_1_original_glcm_MCC'''	0.919676	0.0805051	0.970477	4.46392e-15	0.257949
16	'''log_1_original_gldm_GrayLevelVariance'''	0.892959	0.0883707	0.964631	3.17008e-14	0.243359
23	'''original_1_original_ngtdm_Coarseness'''	0.999042	0.00846379	0.99962	8.139e-36	0.218119
25	'''sq_1_original_gldm_LargeDependenceEmphasis'''	0.903371	0.0866414	0.963273	4.76733e-14	0.202363
26	'''sq_1_original_glcm_SumEntropy'''	0.922933	0.0812887	0.978576	1.36187e-16	0.227606
29	'''grad_1_original_firstorder_90Percentile'''	0.712534	0.120935	0.890482	5.59996e-09	0.179267
31	'''wavelet_1_original_glrlm_GrayLevelVariance'''	0.899735	0.0962151	0.963018	5.13775e-14	0.234457
34	'''sq_1_original_gldm_LowGrayLevelEmphasis'''	0.885165	0.108637	0.96258	5.83735e-14	0.288635
35	'''sq_1_original_glszm_GrayLevelNonUniformity'''	0.734708	0.137153	0.909748	7.31005e-10	0.273481
36	'''log_1_original_ngtdm_Busyness'''	0.788194	0.0993972	0.920565	1.88964e-10	0.200413
38	'''log_1_original_gldm_SmallDependenceEmphasis'''	0.951261	0.057193	0.985505	1.91306e-18	0.256804
39	'''sqrt_1_original_glcm_Id'''	0.999054	0.00706648	0.999644	4.00118e-36	0.174247
42	'''exp_1_original_gldm_LargeDependenceEmphasis'''	0.888236	0.0887334	0.960126	1.16053e-13	0.209102
44	'''original_1_original_glcm_Autocorrelation'''	0.999149	0.0080585	0.999706	4.89654e-37	0.254656
45	'''original_1_original_glcm_Imc1'''	0.873319	0.0996258	0.960232	1.12764e-13	0.231275
48	'''wavelet_1_original_glrlm_RunLengthNonUniformityNormalized'''	0.999111	0.00843274	0.99972	2.81923e-37	0.152075
51	'''sq_1_original_firstorder_10Percentile'''	0.914218	0.0815294	0.9688	8.13433e-15	0.17719
52	'''grad_1_original_gldm_LargeDependenceLowGrayLevelEmphasis'''	0.999063	0.00877765	0.999695	7.29928e-37	0.197091
53	'''original_1_original_gldm_GrayLevelNonUniformity'''	0.963411	0.056988	0.986119	1.19123e-18	0.217475
54	'''exp_1_original_firstorder_MeanAbsoluteDeviation'''	0.90514	0.0967744	0.966071	2.02022e-14	0.214935
55	'''log_1_original_glszm_ZoneEntropy'''	0.740408	0.14646	0.914234	4.26251e-10	0.227875
56	'''sqrt_1_original_firstorder_Median'''	0.921367	0.0836245	0.967639	1.20913e-14	0.236215
57	'''original_1_original_glszm_ZonePercentage'''	0.716768	0.133637	0.898916	2.41516e-09	0.249374
58	'''original_1_original_shape_Flatness'''	0.899627	0.0759556	0.959589	1.34108e-13	0.207815
59	'''original_1_original_shape_MinorAxisLength'''	0.820885	0.13651	0.930161	4.79815e-11	0.267432
61	'''log_1_original_gldm_SmallDependenceLowGrayLevelEmphasis'''	0.705197	0.118141	0.881559	1.26976e-08	0.194515
63	'''sqrt_1_original_firstorder_Kurtosis'''	0.927984	0.0657373	0.971368	3.20037e-15	0.148259
64	'''sqrt_1_original_gldm_DependenceVariance'''	0.986439	0.0316244	0.994623	3.65163e-23	0.127334
65	'''original_1_original_shape_Maximum3DDiameter'''	0.774842	0.132495	0.915572	3.60837e-10	0.215766
67	'''wavelet_1_original_glcm_Contrast'''	0.966642	0.0493841	0.988979	9.53674e-20	0.133243
69	'''sq_1_original_firstorder_Kurtosis'''	0.978987	0.0393482	0.991236	7.75391e-21	0.150642
71	'''sqrt_1_original_glcm_JointEnergy'''	0.986068	0.0279409	0.994128	9.59507e-23	0.18904
74	'''original_1_original_firstorder_RobustMeanAbsoluteDeviation'''	0.883137	0.0924471	0.956462	3.00075e-13	0.195744
77	'''log_1_original_firstorder_RootMeanSquared'''	0.756714	0.117323	0.901094	1.92058e-09	0.176887
78	'''wavelet_1_original_glcm_SumEntropy'''	0.781271	0.129157	0.917262	2.91199e-10	0.214728
79	'''log_1_original_glcm_DifferenceEntropy'''	0.995646	0.0171382	0.998576	1.66852e-29	0.1683
80	'''log_1_original_glrlm_RunPercentage'''	0.995247	0.0176224	0.998135	3.2416e-28	0.139778
81	'''original_1_original_firstorder_RootMeanSquared'''	0.916763	0.0910515	0.969378	6.63993e-15	0.295965
83	'''log_1_original_glcm_ClusterShade'''	0.992646	0.0195519	0.997098	4.17208e-26	0.195064
84	'''grad_1_original_glcm_SumAverage'''	0.97714	0.0399612	0.991169	8.4253e-21	0.162772
85	'''original_1_original_shape_SurfaceVolumeRatio'''	0.84653	0.103395	0.940575	8.53072e-12	0.210286
87	'''log_1_original_glcm_JointEnergy'''	0.962058	0.06179	0.986617	7.9912e-19	0.221689
90	'''sqrt_1_original_gldm_HighGrayLevelEmphasis'''	0.937387	0.0653252	0.977464	2.36452e-16	0.205485
92	'''log_1_original_glszm_GrayLevelVariance'''	0.829129	0.10087	0.944791	3.87282e-12	0.224109
Supplementary Table S5. Values of all the validity metrics for the simulated features of the p-metaomics signature
