# Supplementary material for: Synergies of Radiomics and Transcriptomics in Lung Cancer Diagnosis: A Pilot Study
Source: Diagnostics (Basel). 2023 Feb 15;13(4):738. doi: 10.3390/diagnostics13040738 (PMC9955510; doi:10.3390/diagnostics13040738)
Supplement: Supplementary file 1 [file diagnostics-13-00738-s001.zip › Supplementary Table S6(a-d).xlsx]

## Sheet: Supplementary Table S6a
73 common Differential Expressed Genes (cDEGs)
A. Gene Ontology
Biological Process (noRedundant) (p value ≤ 0.05)
Gene Set	Description	P Value	FDR
GO:0009141	nucleoside triphosphate metabolic process	0.0071459	1
GO:0009123	nucleoside monophosphate metabolic process	0.0089287	1
GO:0007586	digestion	0.015653	1
GO:0043954	cellular component maintenance	0.020242	1
GO:0002526	acute inflammatory response	0.023458	1
GO:0016052	carbohydrate catabolic process	0.023855	1
GO:0005996	monosaccharide metabolic process	0.025268	1
GO:0061458	reproductive system development	0.027525	1
GO:0090305	nucleic acid phosphodiester bond hydrolysis	0.027649	1
GO:0009314	response to radiation	0.031293	1
Supplementary Table S6a: Gene Ontology (GO) annotation in the category of biological process (noRedundant) of 73 cDEGs. Table S6a listing the top ten most highly enriched biological processes. The enrichment analysis was performed by WebGestalt 2019 (http://www.webgestalt.org/).

## Sheet: Supplementary Table S6b
73 common Differential Expressed Genes (cDEGs)
B. Pathways
KEGG (p value ≤ 0.05)
Gene Set	Description	P Value	FDR
hsa00500	Starch and sucrose metabolism	0.011503	1
hsa00524	Neomycin, kanamycin and gentamicin biosynthesis	0.02256	1
hsa03460	Fanconi anemia pathway	0.024831	1
hsa00740	Riboflavin metabolism	0.035859	1
hsa00010	Glycolysis / Gluconeogenesis	0.038	1
hsa00603	Glycosphingolipid biosynthesis	0.066209	1
hsa04066	HIF-1 signaling pathway	0.075501	1
hsa04916	Melanogenesis	0.076812	1
hsa00770	Pantothenate and CoA biosynthesis	0.083133	1
hsa01200	Carbon metabolism	0.097313	1
Panther (p value ≤ 0.05)
Gene Set	Description	P Value	FDR
P02762	Pentose phosphate pathway	0.02794	1
P02744	Fructose galactose metabolism	0.03824	1
P00024	Glycolysis	0.058553	1
P00012	Cadherin signaling pathway	0.096947	1
P00023	General transcription regulation	0.10128	1
P00020	FAS signaling pathway	0.1045	1
P00028	Heterotrimeric G-protein signaling pathway-rod outer segment phototransduction	0.1109	1
P00055	Transcription regulation by bZIP transcription factor	0.15459	1
P00057	Wnt signaling pathway	0.27857	1
P00006	Apoptosis signaling pathway	0.32382	1
Wikipathway (p value ≤ 0.05)
Gene Set	Description	P Value	FDR
WP3959	DNA IR-Double Strand Breaks (DSBs) and cellular response via ATM	0.00010018	0.053195
WP4016	DNA IR-damage and cellular response via ATR	0.0056526	1
WP2516	ATM Signaling Pathway	0.013901	1
WP707	DNA Damage Response	0.038555	1
WP3875	ATR Signaling	0.040017	1
WP4656	Joubert Syndrome	0.04703	1
WP3630	NAD metabolism, sirtuins and aging	0.048696	1
WP106	Alanine and aspartate metabolism	0.053008	1
WP2513	Nanoparticle triggered regulated necrosis	0.053008	1
WP4018	Pathways in clear cell renal cell carcinoma	0.058484	1
Supplementary Table S6b: Pathway annotation (KEGG, Panther, Wikipathway) of 73 cDEGs. Table S6b listing the top ten most highly enriched KEGG/Panther/Wikipathways. The enrichment analysis was performed by WebGestalt 2019 (http://www.webgestalt.org/).

## Sheet: Supplementary Table S6c
73 common Differential Expressed Genes (cDEGs)
C. Network Modules
Co-expression Modules in lung adenocarcinoma (LUAD) (p value ≤ 0.05)
Gene Set	Description	Related Function according to GO - Biological Process	P Value	FDR
TCGA_RNASeq_LUAD_M722	This coexpression module was generated from TCGA Lung adenocarcinoma RNASeq data (http://gdac.broadinstitute.org/runs/stddata__2016_01_28/data/LUAD), which contains 42 genes and 214 edges.	digestive system process (p=1.21e-06)	9.3291e-08	8.788e-05
TCGA_RNASeq_LUAD_M919	This coexpression module was generated from TCGA Lung adenocarcinoma RNASeq data (http://gdac.broadinstitute.org/runs/stddata__2016_01_28/data/LUAD), which contains 12 genes and 40 edges.	glycosphingolipid metabolic process (p=1.73e-03)	3.8822e-07	0.00018285
TCGA_RNASeq_LUAD_M375	This coexpression module was generated from TCGA Lung adenocarcinoma RNASeq data (http://gdac.broadinstitute.org/runs/stddata__2016_01_28/data/LUAD), which contains 144 genes and 543 edges.	xenobiotic metabolic process (p=5.49e-06)	1.2518e-05	0.0039306
TCGA_RNASeq_LUAD_M65	This coexpression module was generated from TCGA Lung adenocarcinoma RNASeq data (http://gdac.broadinstitute.org/runs/stddata__2016_01_28/data/LUAD), which contains 810 genes and 2881 edges.	regionalization (p=1.37e-13)	8.8889e-05	0.020933
TCGA_RNASeq_LUAD_M15	This coexpression module was generated from TCGA Lung adenocarcinoma RNASeq data (http://gdac.broadinstitute.org/runs/stddata__2016_01_28/data/LUAD), which contains 87 genes and 950 edges.	mitotic sister chromatid segregation (p=0e+00)	0.0012864	0.24235
TCGA_RNASeq_LUAD_M856	This coexpression module was generated from TCGA Lung adenocarcinoma RNASeq data (http://gdac.broadinstitute.org/runs/stddata__2016_01_28/data/LUAD), which contains 13 genes and 34 edges.	bicarbonate transport (p=4.56e-04)	0.0022125	0.30288
TCGA_RNASeq_LUAD_M368	This coexpression module was generated from TCGA Lung adenocarcinoma RNASeq data (http://gdac.broadinstitute.org/runs/stddata__2016_01_28/data/LUAD), which contains 14 genes and 26 edges.	positive regulation of axonogenesis (p=7.3e-04)	0.0025722	0.30288
TCGA_RNASeq_LUAD_M918	This coexpression module was generated from TCGA Lung adenocarcinoma RNASeq data (http://gdac.broadinstitute.org/runs/stddata__2016_01_28/data/LUAD), which contains 14 genes and 57 edges.	transcription initiation from RNA polymerase II promoter (p=2.69e-04)	0.0025722	0.30288
TCGA_RNASeq_LUAD_M795	This coexpression module was generated from TCGA Lung adenocarcinoma RNASeq data (http://gdac.broadinstitute.org/runs/stddata__2016_01_28/data/LUAD), which contains 19 genes and 78 edges.	muscle tissue morphogenesis (p=6.79e-05)	0.0047493	0.49709
TCGA_RNASeq_LUAD_M648	This coexpression module was generated from TCGA Lung adenocarcinoma RNASeq data (http://gdac.broadinstitute.org/runs/stddata__2016_01_28/data/LUAD), which contains 23 genes and 64 edges.	glucosamine-containing compound catabolic process (p=1.25e-06)	0.0069288	0.64503
Co-expression Modules in lung squamous cell carcinoma (LUSC) (p value ≤ 0.05)
Gene Set	Description	Related Function according to GO - Biological Process	P Value	FDR
TCGA_RNASeq_LUSC_M391	This coexpression module was generated from TCGA Lung squamous cell carcinoma RNASeq data (http://gdac.broadinstitute.org/runs/stddata__2016_01_28/data/LUSC), which contains 78 genes and 570 edges.	mitotic sister chromatid segregation (p=0e+00)	0.00043779	0.40102
TCGA_RNASeq_LUSC_M94	This coexpression module was generated from TCGA Lung squamous cell carcinoma RNASeq data (http://gdac.broadinstitute.org/runs/stddata__2016_01_28/data/LUSC), which contains 278 genes and 2063 edges.	mitotic sister chromatid segregation (p=0e+00)	0.0016248	0.63876
TCGA_RNASeq_LUSC_M576	This coexpression module was generated from TCGA Lung squamous cell carcinoma RNASeq data (http://gdac.broadinstitute.org/runs/stddata__2016_01_28/data/LUSC), which contains 15 genes and 41 edges.	regulation of insulin secretion (p=5.46e-03)	0.002092	0.63876
TCGA_RNASeq_LUSC_M261	This coexpression module was generated from TCGA Lung squamous cell carcinoma RNASeq data (http://gdac.broadinstitute.org/runs/stddata__2016_01_28/data/LUSC), which contains 24 genes and 61 edges.	catecholamine metabolic process (p=1.06e-03)	0.0053559	1
TCGA_RNASeq_LUSC_M60	This coexpression module was generated from TCGA Lung squamous cell carcinoma RNASeq data (http://gdac.broadinstitute.org/runs/stddata__2016_01_28/data/LUSC), which contains 33 genes and 95 edges.	retina homeostasis (p=1.58e-04)	0.0099802	1
TCGA_RNASeq_LUSC_M272	This coexpression module was generated from TCGA Lung squamous cell carcinoma RNASeq data (http://gdac.broadinstitute.org/runs/stddata__2016_01_28/data/LUSC), which contains 37 genes and 179 edges.	O-glycan processing (p=5.81e-06)	0.012443	1
TCGA_RNASeq_LUSC_M67	This coexpression module was generated from TCGA Lung squamous cell carcinoma RNASeq data (http://gdac.broadinstitute.org/runs/stddata__2016_01_28/data/LUSC), which contains 5 genes and 5 edges.	cholesterol metabolic process (p=3.79e-04)	0.022777	1
TCGA_RNASeq_LUSC_M177	This coexpression module was generated from TCGA Lung squamous cell carcinoma RNASeq data (http://gdac.broadinstitute.org/runs/stddata__2016_01_28/data/LUSC), which contains 5 genes and 4 edges.	phosphatidylglycerol acyl-chain remodeling (p=4.77e-03)	0.022777	1
TCGA_RNASeq_LUSC_M825	This coexpression module was generated from TCGA Lung squamous cell carcinoma RNASeq data (http://gdac.broadinstitute.org/runs/stddata__2016_01_28/data/LUSC), which contains 5 genes and 7 edges.	sodium-independent organic anion transport (p=5.42e-03)	0.022777	1
TCGA_RNASeq_LUSC_M73	This coexpression module was generated from TCGA Lung squamous cell carcinoma RNASeq data (http://gdac.broadinstitute.org/runs/stddata__2016_01_28/data/LUSC), which contains 250 genes and 1149 edges.	inflammatory response (p=1.63e-11)	0.027092	1
Protein Interaction Modules - BioGRID (p value ≤ 0.05)
Gene Set	Description	Related Function according to GO - Biological Process	P Value	FDR
PPI_BIOGRID_M698	This module was generated from hsapiens BIOGRID PPI network (https://thebiogrid.org/download.php), which contains 15 genes and 38 edges.	mitochondrial genome maintenance (p=1e+00)	1.12e-05	0.0097331
PPI_BIOGRID_M435	This module was generated from hsapiens BIOGRID PPI network (https://thebiogrid.org/download.php), which contains 71 genes and 227 edges.	mitochondrial genome maintenance (p=1e+00)	0.0010567	0.45916
PPI_BIOGRID_M392	This module was generated from hsapiens BIOGRID PPI network (https://thebiogrid.org/download.php), which contains 33 genes and 186 edges.	mitochondrial genome maintenance (p=1e+00)	0.0029367	0.85067
PPI_BIOGRID_M141	This module was generated from hsapiens BIOGRID PPI network (https://thebiogrid.org/download.php), which contains 126 genes and 520 edges.	mitochondrial genome maintenance (p=1e+00)	0.0058032	1
PPI_BIOGRID_M366	This module was generated from hsapiens BIOGRID PPI network (https://thebiogrid.org/download.php), which contains 42 genes and 172 edges.	mitochondrial genome maintenance (p=1e+00)	0.0066799	1
PPI_BIOGRID_M794	This module was generated from hsapiens BIOGRID PPI network (https://thebiogrid.org/download.php), which contains 47 genes and 223 edges.	mitochondrial genome maintenance (p=1e+00)	0.0076625	1
PPI_BIOGRID_M457	This module was generated from hsapiens BIOGRID PPI network (https://thebiogrid.org/download.php), which contains 5 genes and 4 edges.	mitochondrial genome maintenance (p=1e+00)	0.01487	1
PPI_BIOGRID_M801	This module was generated from hsapiens BIOGRID PPI network (https://thebiogrid.org/download.php), which contains 5 genes and 6 edges.	mitochondrial genome maintenance (p=1e+00)	0.01487	1
PPI_BIOGRID_M89	This module was generated from hsapiens BIOGRID PPI network (https://thebiogrid.org/download.php), which contains 6 genes and 9 edges.	mitochondrial genome maintenance (p=1e+00)	0.017817	1
PPI_BIOGRID_M821	This module was generated from hsapiens BIOGRID PPI network (https://thebiogrid.org/download.php), which contains 6 genes and 9 edges.	mitochondrial genome maintenance (p=1e+00)	0.017817	1
Supplementary Table S6c: Network annotation (TCGA RNA-Seq LUAD, TCGA RNA-Seq LUSC, PPI BIOGRID) of 73 cDEGs. Table S6c listing the top ten most highly enriched network modules (co-expression modules in LUAD and LUSC, BIOGRID protein interaction modules). The enrichment analysis was performed by WebGestalt 2019 (http://www.webgestalt.org/).

## Sheet: Supplementary Table S6d
73 common Differential Expressed Genes (cDEGs)
D. Potential Targets of Regulation - MSigDB
Network Transcription Factor Targets (p value ≤ 0.05)
Gene Set	Description	Potential Target Genes	P Value	FDR
V$HNF1_Q6	Genes having at least one occurence of the transcription factor binding site V$HNF1_Q6 (v7.4 TRANSFAC) in the regions spanning up to 4 kb around their transcription starting sites. (https://www.gsea-msigdb.org/gsea/msigdb/cards/HNF1_Q6)	ASPA, GJB1, TM4SF4, SPINK1, ZFPM2, HABP2, GOLT1A	0.00015072	0.080851
V$AR_Q2	Genes having at least one occurence of the transcription factor binding site V$AR_Q2 (v7.4 TRANSFAC) in the regions spanning up to 4 kb around their transcription starting sites. (https://www.gsea-msigdb.org/gsea/msigdb/cards/AR_Q2)	GJB1, DLX3, IL16, ZNF423, PLEKHA6	0.00026465	0.080851
V$HNF1_C	Genes having at least one occurence of the transcription factor binding site V$HNF1_C (v7.4 TRANSFAC) in the regions spanning up to 4 kb around their transcription starting sites. (https://www.gsea-msigdb.org/gsea/msigdb/cards/HNF1_C)	ASPA, GJB1, SPINK1, ZFPM2, HABP2, GOLT1A	0.000875	0.17821
V$CEBPDELTA_Q6	Genes having at least one occurence of the transcription factor binding site V$CEBPDELTA_Q6 (v7.4 TRANSFAC) in the regions spanning up to 4 kb around their transcription starting sites. (https://www.gsea-msigdb.org/gsea/msigdb/cards/CEBPDELTA_Q6)	GJB1, TNNC2, ZNF423, PLEKHA6, CFB	0.0049768	0.76021
V$NF1_Q6	Genes having at least one occurence of the transcription factor binding site V$NF1_Q6 (v7.4 TRANSFAC) in the regions spanning up to 4 kb around their transcription starting sites. (http://www.gsea-msigdb.org/gsea/msigdb/cards/NF1_Q6)	DLG3, ETV4, DLX3, ENO3, ZNF423	0.0070578	0.81783
TAAYNRNNTCC_UNKNOWN	N/A	FBXO32, DNTTIP1, ZNF423, ZFPM2	0.0080311	0.81783
CCCNNGGGAR_V$OLF1_01	Genes having at least one occurence of the highly conserved motif M130 CCCNNGGGAR sites. The motif matches transcription factor binding site V$OLF1_01 (v7.4 TRANSFAC). (http://www.gsea-msigdb.org/gsea/msigdb/cards/CCCNNGGGAR_OLF1_01)	C1QL1, ETV4, UQCC2, PLEKHA6, WNT7B	0.016029	1
V$RSRFC4_01	Genes having at least one occurence of the transcription factor binding site V$RSRFC4_01 (v7.4 TRANSFAC) in the regions spanning up to 4 kb around their transcription starting sites. (https://www.gsea-msigdb.org/gsea/msigdb/cards/RSRFC4_01)	TNNC2, ENO3, PLEKHA6, ZFPM2	0.026611	1
V$HNF1_01	Genes having at least one occurence of the transcription factor binding site V$HNF1_01 (v7.4 TRANSFAC) in the regions spanning up to 4 kb around their transcription starting sites. (https://www.gsea-msigdb.org/gsea/msigdb/cards/HNF1_01)	TM4SF4, ZFPM2, HABP2, GOLT1A	0.026611	1
V$PAX_Q6	Genes having at least one occurence of the transcription factor binding site V$PAX_Q6 (v7.4 TRANSFAC) in the regions spanning up to 4 kb around their transcription starting sites. (https://www.gsea-msigdb.org/gsea/msigdb/geneset_page.jsp?geneSetName=PAX_Q6)	GJB1, DLG3, CRLF1, DNTTIP1	0.031744	1
Network microRNA Targets (p value ≤ 0.05)
Gene Set	Description	Potential Target Genes	P Value	FDR
TCATCTC, MIR-143	Genes having at least one occurence of the motif TCATCTC in their 3' untranslated region. The motif represents putative target (that is, seed match) of human mature miRNA hsa-miR-143 (v7.1 miRBase). (https://www.gsea-msigdb.org/gsea/msigdb/cards/TCATCTC_MIR143)	BCORL1, COL5A2, HABP2	0.010415	1
GTGACTT, MIR-224	Genes having at least one occurence of the motif GTGACTT in their 3' untranslated region. The motif represents putative target (that is, seed match) of human mature miRNA hsa-miR-224 (v7.1 miRBase). (https://www.gsea-msigdb.org/gsea/msigdb/cards/GTGACTT_MIR224)	ZNF423, HABP2, OTUB2	0.012003	1
TGGTGCT, MIR-29A,MIR-29B,MIR-29C	Genes having at least one occurence of the motif TGGTGCT in their 3' untranslated region. The motif represents putative target (that is, seed match) of human mature miRNAs hsa-miR-29a, hsa-miR-29b and hsa-miR-29c (v7.1 miRBase). (https://www.gsea-msigdb.org/gsea/msigdb/cards/TGGTGCT_MIR29A_MIR29B_MIR29C)	MUC4, BCORL1, ETV4, COL5A2, REV3L	0.019426	1
ACCGAGC, MIR-423	Genes having at least one occurence of the motif ACCGAGC in their 3' untranslated region. The motif represents putative target (that is, seed match) of human mature miRNA hsa-miR-423 (v7.1 miRBase). (https://www.gsea-msigdb.org/gsea/msigdb/geneset_page.jsp?geneSetName=ACCGAGC_MIR423)	BCORL1	0.024496	1
ATTACAT, MIR-380-3P	Genes having at least one occurence of the motif ATTACAT in their 3' untranslated region. The motif represents putative target (that is, seed match) of human mature miRNA hsa-miR-380-3p (v7.1 miRBase). (https://www.gsea-msigdb.org/gsea/msigdb/cards/ATTACAT_MIR3803P)	ZNF423, ZFPM2	0.039115	1
GGGCATT, MIR-365	N/A	DLX3, REV3L	0.04339	1
ACTGCAG, MIR-17-3P	Genes having at least one occurence of the motif ACTGCAG in their 3' untranslated region. The motif represents putative target (that is, seed match) of human mature miRNA hsa-miR-17-3p (v7.1 miRBase). (https://www.gsea-msigdb.org/gsea/msigdb/cards/ACTGCAG_MIR173P)	BCORL1, ZNF423	0.044852	1
GTGCAAA, MIR-507	Genes having at least one occurence of the motif GTGCAAA in their 3' untranslated region. The motif represents putative target (that is, seed match) of human mature miRNA hsa-miR-507 (v7.1 miRBase). (https://www.gsea-msigdb.org/gsea/msigdb/cards/GTGCAAA_MIR507)	DLG3, REV3L	0.061275	1
GTGCAAT, MIR-25,MIR-32,MIR-92,MIR-363,MIR-367	Genes having at least one occurence of the motif GTGCAAT in their 3' untranslated region. The motif represents putative target (that is, seed match) of human mature miRNAs hsa-miR-25, hsa-miR-32, hsa-miR-92, hsa-miR-363 and hsa-miR-367 (v7.1 miRBase). (http://www.gsea-msigdb.org/gsea/msigdb/geneset_page.jsp?geneSetName=GTGCAAT_MIR25_MIR32_MIR92_MIR363_MIR367)	FRY, PLEKHA6, REV3L	0.068675	1
CGCTGCT, MIR-503	Genes having at least one occurence of the motif CGCTGCT in their 3' untranslated region. The motif represents putative target (that is, seed match) of human mature miRNA hsa-miR-503 (v7.1 miRBase). (https://www.gsea-msigdb.org/gsea/msigdb/cards/CGCTGCT_MIR503)	ZNF423	0.071778	1
Supplementary Table S6d: Transcription factor (TF) and microRNA (miRNA) target annotation (MSigDB) of 73 cDEGs. Table S6d listing the top ten most highly enriched TF and miRNA targets. The enrichment analysis was performed by WebGestalt 2019 (http://www.webgestalt.org/).
