# Supplementary material for: Synergies of Radiomics and Transcriptomics in Lung Cancer Diagnosis: A Pilot Study
Source: Diagnostics (Basel). 2023 Feb 15;13(4):738. doi: 10.3390/diagnostics13040738 (PMC9955510; doi:10.3390/diagnostics13040738)
Supplement: Supplementary file 1 [file diagnostics-13-00738-s001.zip › Supplementary Table S7.xlsx]

## Sheet: Supplementary Table S7
No	p-Metaomics	Wikipathways	GO Biological Processes	Protein Interaction Modules BioGRID	Co-expression Modules Lung Adenocarcinoma	Co-expression Modules Lung Squamous Cell Carcinoma	Transcription Factors	miRNAs
firstoder
1	p1							ACTGCAG,MIR-17-3P
	sq_1_original_firstorder_Variance	1	1	1	0.78	1	1	0.14
2	p11				TCGA_RNASeq_LUAD_M722			TCATCTC,MIR-143
	sqrt_1_original_firstorder_Minimum	1	1	1	0.043	1	1	0.033
3	p29
	grad_1_original_firstorder_90Percentile	1	1	1	1	1	1	n/a
4	p51		digestion			TCGA_RNASeq_LUSC_M272		GTGACTT,MIR-224
	sq_1_original_firstorder_10Percentile	1	0.067	0.87	1	0.38	1	0.57
5	p54							ACTGCAG,MIR-17-3P; TGGTGCT,MIR-29A,MIR-29B,MIR-29C; TCATCTC,MIR-143
	exp_1_original_firstorder_MeanAbsoluteDeviation	1	1	1	0.93	0.95	0.68	0.28
6	p56				TCGA_RNASeq_LUAD_M722; TCGA_RNASeq_LUAD_M919	TCGA_RNASeq_LUSC_M272	V$HNF1_C; V$HNF1_Q6
	sqrt_1_original_firstorder_Median	1	1	1	0.012	0.47	0.013	0.71
7	p63
	sqrt_1_original_firstorder_Kurtosis	1	1	1	1	1	1	1
8	p69
	sq_1_original_firstorder_Kurtosis	1	1	1	0.93	1	1	1
9	p74		glycosylation	PPI_BIOGRID_M392	TCGA_RNASeq_LUAD_M795; TCGA_RNASeq_LUAD_M375; TCGA_RNASeq_LUAD_M259; TCGA_RNASeq_LUAD_M722	TCGA_RNASeq_LUSC_M272	YTAAYNGCT_UNKNOWN	ATTACAT,MIR-380-3P; GTATTAT,MIR-369-3P
	original_1_original_firstorder_RobustMeanAbsoluteDeviation	1	0.65	0.042	0.18	0.58	0.63	0.12
10	p77		regulation of reproductive process				V$HNF1_C; V$HNF1_Q6	TCATCTC,MIR-143
	log_1_original_firstorder_RootMeanSquared	1	0.23	1	1	1	0.022	0.26
11	p81		digestion				V$AFP1_Q6;…
	original_1_original_firstorder_RootMeanSquared	1	0.047	1	1	0.69	0.57	0.71
	glszm
12	p3				TCGA_RNASeq_LUAD_M65
	log_1_original_glszm_SizeZoneNonUniformityNormalized	1	1	1	0.052	1	0.89	1
13	p9				TCGA_RNASeq_LUAD_M722; TCGA_RNASeq_LUAD_M919
	wavelet_1_original_glszm_SmallAreaLowGrayLevelEmphasis	1	1	1	0.012	1	1	1
14	p35				TCGA_RNASeq_LUAD_M368
	sq_1_original_glszm_GrayLevelNonUniformity	1	1	0.93	0.015	1	1	n/a
15	p55				TCGA_RNASeq_LUAD_M919	TCGA_RNASeq_LUSC_M272
	log_1_original_glszm_ZoneEntropy	1	1	1	0.04	0.11	1	n/a
16	p57			PPI_BIOGRID_M698
	original_1_original_glszm_ZonePercentage	1	1	0.017	1	1	1	1
17	p92				TCGA_RNASeq_LUAD_M375; TCGA_RNASeq_LUAD_M259; TCGA_RNASeq_LUAD_M722
	log_1_original_glszm_GrayLevelVariance	1	1	1	0.22	1	1	1
	glcm
18	p4				TCGA_RNASeq_LUAD_M722			TGGTGCT,MIR-29A,MIR-29B,MIR-29C
	log_1_original_glcm_Autocorrelation	1	0.92	1	0.043	1	1	0.15
19	p5				TCGA_RNASeq_LUAD_M919			TCATCTC,MIR-143; GTGACTT,MIR-224; ACCGAGC,MIR-423
	sq_1_original_glcm_Autocorrelation	1	1	1	0.06	1	1	0.39
20	p6				TCGA_RNASeq_LUAD_M722; TCGA_RNASeq_LUAD_M375			GTGCAAA,MIR-507
	sq_1_original_glcm_DifferenceAverage	1	1	1	0.041	1	1	0.4
21	p14				TCGA_RNASeq_LUAD_M919		V$OCT_Q6; V$OCT1_01; V$OCT1_B; V$GR_Q6; V$OCT1_Q5_01; V$GR_Q6_01	GGGCATT,MIR-365
	sqrt_1_original_glcm_MCC	1	1	1	0.073	1	0.26	0.45
22	p26			PPI_BIOGRID_M392	TCGA_RNASeq_LUAD_M795		TAAYNRNNTCC_UNKNOWN	ATTACAT,MIR-380-3P; ACTGCAG,MIR-17-3P; ACCGAGC,MIR-423; GTATTAT,MIR-369-3P
	sq_1_original_glcm_SumEntropy	1	1	0.11	0.22	1	0.22	0.14
23	p39				TCGA_RNASeq_LUAD_M856; TCGA_RNASeq_LUAD_M648		V$CEBPDELTA_Q6; V$HNF1_Q6; V$AFP1_Q6
	sqrt_1_original_glcm_Id	1	1	1	0.18	0.76	0.2	1
24	p44				TCGA_RNASeq_LUAD_M856
	original_1_original_glcm_Autocorrelation	1	1	1	0.22	0.99	1	0.71
25	p45	DNA IR-Double Strand Breaks (DSBs) and cellular response via ATM; Joubert Syndrome			TCGA_RNASeq_LUAD_M722; TCGA_RNASeq_LUAD_M919		V$GR_Q6; V$GR_Q6_01
	original_1_original_glcm_Imc1	0.45	1	1	0.012	1	0.46	1
26	p67
	wavelet_1_original_glcm_Contrast	1	1	1	1	1	1	0.94
27	p71		digestion	PPI_BIOGRID_M392	TCGA_RNASeq_LUAD_M722		V$AR_Q2; TAAYNRNNTCC_UNKNOWN	ATTACAT,MIR-380-3P
	sqrt_1_original_glcm_JointEnergy	1	0.2	0.15	0.029	0.82	0.23	0.6
28	p78		multicellular organismal homeostasis; digestion	PPI_BIOGRID_M392; PPI_BIOGRID_M170	TCGA_RNASeq_LUAD_M795		V$CART1_01	ATTACAT,MIR-380-3P
	wavelet_1_original_glcm_SumEntropy	1	0.49	0.012	0.06	1	0.032	0.4
29	p79		digestion; glycoprotein metabolic process		TCGA_RNASeq_LUAD_M722; TCGA_RNASeq_LUAD_M375; TCGA_RNASeq_LUAD_M919	TCGA_RNASeq_LUSC_M73
	log_1_original_glcm_DifferenceEntropy	1	0.22	1	0.025	0.22	1	1
30	p83				TCGA_RNASeq_LUAD_M919
	log_1_original_glcm_ClusterShade	1	1	1	0.15	1	1	1
31	p84				TCGA_RNASeq_LUAD_M368
	grad_1_original_glcm_SumAverage	1	1	1	0.1	1	1	1
32	p87		digestion		TCGA_RNASeq_LUAD_M722; TCGA_RNASeq_LUAD_M375	TCGA_RNASeq_LUSC_M73
	log_1_original_glcm_JointEnergy	1	0.3	1	0.04	0.3	1	1
	gldm
33	p16		glycosylation		TCGA_RNASeq_LUAD_M722; TCGA_RNASeq_LUAD_M375; TCGA_RNASeq_LUAD_M919	TCGA_RNASeq_LUSC_M272; TCGA_RNASeq_LUSC_M73		CACCAGC,MIR-138
	log_1_original_gldm_GrayLevelVariance	1	0.48	1	0.0047	0.38	1	0.2
34	p25				TCGA_RNASeq_LUAD_M919
	sq_1_original_gldm_LargeDependenceEmphasis	1	1	1	0.06	0.96	1	n/a
35	p34		digestion		TCGA_RNASeq_LUAD_M722; TCGA_RNASeq_LUAD_M919	TCGA_RNASeq_LUSC_M272	V$HNF1_01; V$HNF1_Q6; V$AFP1_Q6
	sq_1_original_gldm_LowGrayLevelEmphasis	1	0.09	1	0.015	0.47	0.26	1
36	p38				TCGA_RNASeq_LUAD_M730; TCGA_RNASeq_LUAD_M259
	log_1_original_gldm_SmallDependenceEmphasis	1	1	1	0.27	1	1	1
37	p42			PPI_BIOGRID_M698	TCGA_RNASeq_LUAD_M919
	exp_1_original_gldm_LargeDependenceEmphasis	1	0.92	0.047	0.073	1	1	1
38	p52			PPI_BIOGRID_M698	TCGA_RNASeq_LUAD_M795		V$AR_Q2
	grad_1_original_gldm_LargeDependenceLowGrayLevelEmphasis	1	0.81	0.072	0.48	1	0.018	0.71
39	p53
	original_1_original_gldm_GrayLevelNonUniformity	1	1	1	0.64	1	1	n/a
40	p61			PPI_BIOGRID_M398
	log_1_original_gldm_SmallDependenceLowGrayLevelEmphasis	1	1	0.42	1	1	0.89	n/a
41	p64				TCGA_RNASeq_LUAD_M856	TCGA_RNASeq_LUSC_M60	V$HNF1_C; V$HNF1_Q6
	sqrt_1_original_gldm_DependenceVariance	1	1	1	0.047	0.46	0.02	1
42	p90				TCGA_RNASeq_LUAD_M919		V$HNF1_Q6
	sqrt_1_original_gldm_HighGrayLevelEmphasis	1	1	1	0.073	1	0.026	1
	glrlm
43	p31				TCGA_RNASeq_LUAD_M722	TCGA_RNASeq_LUSC_M272; TCGA_RNASeq_LUSC_M73	V$GR_Q6; V$GR_Q6_01
	wavelet_1_original_glrlm_GrayLevelVariance	1	1	1	0.64	0.19	0.1	1
44	p48			PPI_BIOGRID_M392	TCGA_RNASeq_LUAD_M918 TCGA_RNASeq_LUAD_M795		V$AR_Q2
	wavelet_1_original_glrlm_RunLengthNonUniformityNormalized	1	1	0.24	0.17	1	0.34	1
45	p80		digestion; glycoprotein metabolic process
	log_1_original_glrlm_RunPercentage	1	0.22	0.97	0.79	1	1	1
	ngtdm
46	p23				TCGA_RNASeq_LUAD_M722; TCGA_RNASeq_LUAD_M65; TCGA_RNASeq_LUAD_M375; TCGA_RNASeq_LUAD_M919; TCGA_RNASeq_LUAD_M918		V$AR_Q2; CCCNNGGGAR_V$OLF1_01
	original_1_original_ngtdm_Coarseness	1	1	1	0.00046	1	0.28	1
47	p36
	log_1_original_ngtdm_Busyness	1	1	0.93	1	1	1	1
	shape
48	p58	DNA IR-Double Strand Breaks (DSBs) and cellular response via ATM
	original_1_original_shape_Flatness	0.094	1	1	1	1	0.9	1
49	p59				TCGA_RNASeq_LUAD_M368; TCGA_RNASeq_LUAD_M65
	original_1_original_shape_MinorAxisLength	1	1	0.98	0.057	1	1	1
50	p65				TCGA_RNASeq_LUAD_M368
	original_1_original_shape_Maximum3DDiameter	1	1	0.7	0.083	1	1	n/a
51	p85				TCGA_RNASeq_LUAD_M919
	original_1_original_shape_SurfaceVolumeRatio	1	0.9	1	0.031	1	1	1
Supplementary Table S7: Overview of the most highly enriched biological terms across the 51 p-metaomics with their FDR values less than 0.7. Table S7 listing the p-metaomics according to their broad group: firstoder, glszm, glcm, gldm, glrlm, ngtdm, and shape . The enrichment analysis was performed by WebGestalt 2019 (http://www.webgestalt.org/).
	0.5-0.6
	0.3-0.49
	0.1-0.29
	0.06-0.09
	<=0.05
