# Supplementary material for: Synergies of Radiomics and Transcriptomics in Lung Cancer Diagnosis: A Pilot Study
Source: Diagnostics (Basel). 2023 Feb 15;13(4):738. doi: 10.3390/diagnostics13040738 (PMC9955510; doi:10.3390/diagnostics13040738)
Supplement: Supplementary file 1 [file diagnostics-13-00738-s001.zip › Supplementary Table S8.xlsx]

## Sheet: Supplementary Table S8
p-Metaomics Clusters	Wikipathways	GO Biological Processes	Protein Interaction Modules BioGRID	Co-expression Modules Lung Adenocarcinoma	Co-expression Modules Lung Squamous Cell Carcinoma	Transcription Factors	miRNAs
p58 Cluster - original_1_original_shape_Flatness
original_1_original_shape_Flatness	DNA IR-Double Strand Breaks (DSBs) and cellular response via ATM	regeneration	PPI_BIOGRID_M46	TCGA_RNASeq_LUAD_M17; TCGA_RNASeq_LUAD_M746	TCGA_RNASeq_LUSC_M544; TCGA_RNASeq_LUSC_M626	V$NF1_Q6	AGGTGCA,MIR-500
	0.094	1	1	1	1	0.9	1
exp_1_original_shape_Flatness	DNA IR-Double Strand Breaks (DSBs) and cellular response via ATM	regeneration	PPI_BIOGRID_M46	TCGA_RNASeq_LUAD_M17; TCGA_RNASeq_LUAD_M746	TCGA_RNASeq_LUSC_M544; TCGA_RNASeq_LUSC_M626	V$NF1_Q6	AGGTGCA,MIR-500
	0.094	1	1	1	1	0.9	1
grad_1_original_shape_Flatness	DNA IR-Double Strand Breaks (DSBs) and cellular response via ATM	regeneration	PPI_BIOGRID_M46	TCGA_RNASeq_LUAD_M17; TCGA_RNASeq_LUAD_M746	TCGA_RNASeq_LUSC_M544; TCGA_RNASeq_LUSC_M626	V$NF1_Q6	AGGTGCA,MIR-500
	0.094	1	1	1	1	0.9	1
log_1_original_shape_Flatness	DNA IR-Double Strand Breaks (DSBs) and cellular response via ATM	regeneration	PPI_BIOGRID_M46	TCGA_RNASeq_LUAD_M17; TCGA_RNASeq_LUAD_M746	TCGA_RNASeq_LUSC_M544; TCGA_RNASeq_LUSC_M626	V$NF1_Q6	AGGTGCA,MIR-500
	0.094	1	1	1	1	0.9	1
sq_1_original_shape_Flatness	DNA IR-Double Strand Breaks (DSBs) and cellular response via ATM	regeneration	PPI_BIOGRID_M46	TCGA_RNASeq_LUAD_M17; TCGA_RNASeq_LUAD_M746	TCGA_RNASeq_LUSC_M544; TCGA_RNASeq_LUSC_M626	V$NF1_Q6	AGGTGCA,MIR-500
	0.094	1	1	1	1	0.9	1
sqrt_1_original_shape_Flatness	DNA IR-Double Strand Breaks (DSBs) and cellular response via ATM	regeneration	PPI_BIOGRID_M46	TCGA_RNASeq_LUAD_M17; TCGA_RNASeq_LUAD_M746	TCGA_RNASeq_LUSC_M544; TCGA_RNASeq_LUSC_M626	V$NF1_Q6	AGGTGCA,MIR-500
	0.094	1	1	1	1	0.9	1
wavelet_1_original_shape_Flatness	DNA IR-Double Strand Breaks (DSBs) and cellular response via ATM	regeneration	PPI_BIOGRID_M46	TCGA_RNASeq_LUAD_M17; TCGA_RNASeq_LUAD_M746	TCGA_RNASeq_LUSC_M544; TCGA_RNASeq_LUSC_M626	V$NF1_Q6	AGGTGCA,MIR-500
	0.094	1	1	1	1	0.9	1
p45 Cluster original_1_original_glcm_Imc1
original_1_original_glcm_Imc1	DNA IR-Double Strand Breaks (DSBs) and cellular response via ATM; Joubert Syndrome	telomere organization	PPI_BIOGRID_M89	TCGA_RNASeq_LUAD_M722; TCGA_RNASeq_LUAD_M919	TCGA_RNASeq_LUSC_M177; TCGA_RNASeq_LUSC_M825	V$GR_Q6; V$GR_Q6_01	CGCTGCT,MIR-503
	0.45	1	1	0.012	1	0.46	1
log_1_original_glcm_Imc1	DNA IR-Double Strand Breaks (DSBs) and cellular response via ATM; Joubert Syndrome	snRNA metabolic process; ncRNA transcription	PPI_BIOGRID_M46	TCGA_RNASeq_LUAD_M919	TCGA_RNASeq_LUSC_M177	V$GATA1_01	CGCTGCT,MIR-503
	0.3	0.72	1	0.03	1	1	1
sq_1_original_glcm_Imc1	DNA IR-Double Strand Breaks (DSBs) and cellular response via ATM	nucleic acid phosphodiester bond hydrolysis; nucleoside triphosphate metabolic process; nucleoside monophosphate metabolic process; urogenital system development	PPI_BIOGRID_M89	TCGA_RNASeq_LUAD_M375; TCGA_RNASeq_LUAD_M722	TCGA_RNASeq_LUSC_M177; TCGA_RNASeq_LUSC_M825	CCCNNGGGAR_V$OLF1_01	GGGCATT,MIR-365
	0.86	0.84	1	0.55	1	1	0.27
sqrt_1_original_glcm_Imc1	NAD metabolism, sirtuins and aging	nucleic acid phosphodiester bond hydrolysis	PPI_BIOGRID_M89	TCGA_RNASeq_LUAD_M722	TCGA_RNASeq_LUSC_M177; TCGA_RNASeq_LUSC_M825	V$AR_Q2	GGGCATT,MIR-365; ACTGCAG,MIR-17-3P; ACCGAGC,MIR-423
	1	1	1	0.059	1	0.4	0.63
wavelet_1_original_glcm_Imc1	NAD metabolism, sirtuins and aging	nucleoside triphosphate metabolic process	PPI_BIOGRID_M698	TCGA_RNASeq_LUAD_M328	TCGA_RNASeq_LUSC_M177; TCGA_RNASeq_LUSC_M825	V$OCT_Q6; V$OCT1_01; V$OCT1_B; V$GR_Q6; V$OCT1_Q5_01; V$GR_Q6_01	CGCTGCT,MIR-503
	1	1	0.04	1	1	0.26	1
p16 Cluster - log_1_original_gldm_GrayLevelVariance
log_1_original_gldm_GrayLevelVariance	Globo Sphingolipid Metabolism	glycosylation	PPI_BIOGRID_M208	TCGA_RNASeq_LUAD_M722; TCGA_RNASeq_LUAD_M375; (TCGA_RNASeq_LUAD_M919)	TCGA_RNASeq_LUSC_M272; (TCGA_RNASeq_LUSC_M73)	V$ZIC1_01	CACCAGC,MIR-138
	1	0.48	1	0.0047	0.38	1	0.2
log_1_original_firstorder_MeanAbsoluteDeviation	Globo Sphingolipid Metabolism; (ATM Signaling Pathway; DNA IR-Double Strand Breaks (DSBs) and cellular response via ATM; ...)	glycosylation	PPI_BIOGRID_M181; PPI_BIOGRID_M208	TCGA_RNASeq_LUAD_M722; TCGA_RNASeq_LUAD_M375; (TCGA_RNASeq_LUAD_M919)	TCGA_RNASeq_LUSC_M272	V$HOXA3_01	ACTTTAT,MIR-142-5P
	1	1	1	0.01	0.69	1	1
log_1_original_firstorder_Variance	Globo Sphingolipid Metabolism	glycosylation	PPI_BIOGRID_M208	TCGA_RNASeq_LUAD_M722; TCGA_RNASeq_LUAD_M375; (TCGA_RNASeq_LUAD_M919)	TCGA_RNASeq_LUSC_M272; (TCGA_RNASeq_LUSC_M73)	V$ZIC1_01	CACCAGC,MIR-138
	1	0.48	1	0.0047	0.38	1	0.2
log_1_original_glcm_ClusterTendency	Globo Sphingolipid Metabolism	glycosylation	PPI_BIOGRID_M208; PPI_BIOGRID_M529	TCGA_RNASeq_LUAD_M722; TCGA_RNASeq_LUAD_M375; (TCGA_RNASeq_LUAD_M919)	TCGA_RNASeq_LUSC_M272	V$HOXA3_01	ACCGAGC,MIR-423; CACCAGC,MIR-138
	1	1	1	0.019	0.95	1	0.96
log_1_original_glcm_SumSquares	ATM Signaling Pathway	regulation of small GTPase mediated signal transduction	PPI_BIOGRID_M208	TCGA_RNASeq_LUAD_M375	TCGA_RNASeq_LUSC_M326	V$E2F_Q6; V$E2F1_Q6	n/a
	1	1	1	0.93	1	1	n/a
log_1_original_glrlm_GrayLevelVariance	Globo Sphingolipid Metabolism	glycosylation	PPI_BIOGRID_M208	TCGA_RNASeq_LUAD_M375	TCGA_RNASeq_LUSC_M326	V$ZIC1_01	n/a
	1	1	1	1	1	1	n/a
sqrt_1_original_firstorder_Variance	Globo Sphingolipid Metabolism	glycosylation	PPI_BIOGRID_M208	TCGA_RNASeq_LUAD_M722; TCGA_RNASeq_LUAD_M375; (TCGA_RNASeq_LUAD_M919)	TCGA_RNASeq_LUSC_M272	V$HOXA3_01	CCCACAT,MIR-299-3P
	1	0.86	1	0.0047	0.47	1	1
sqrt_1_original_glcm_ClusterProminence	Ethanol effects on histone modifications	regulation of small GTPase mediated signal transduction	PPI_BIOGRID_M208; PPI_BIOGRID_M529	TCGA_RNASeq_LUAD_M375	TCGA_RNASeq_LUSC_M825	V$HOXA3_01	n/a
	1	1	1	0.078	1	1	n/a
sqrt_1_original_glcm_SumSquares	Globo Sphingolipid Metabolism	glycosylation	PPI_BIOGRID_M208	TCGA_RNASeq_LUAD_M722; TCGA_RNASeq_LUAD_M375; (TCGA_RNASeq_LUAD_M919)	TCGA_RNASeq_LUSC_M272	V$HOXA3_01	CAGTCAC,MIR-134
	1	0.86	1	0.0047	0.47	1	1
sqrt_1_original_gldm_GrayLevelVariance	Globo Sphingolipid Metabolism	glycosylation	PPI_BIOGRID_M208	TCGA_RNASeq_LUAD_M722; TCGA_RNASeq_LUAD_M375; (TCGA_RNASeq_LUAD_M919)	TCGA_RNASeq_LUSC_M272	V$HOXA3_01	CCCACAT,MIR-299-3P
	1	0.86	1	0.0047	0.47	1	1
sqrt_1_original_glrlm_GrayLevelVariance	DNA Damage Response (only ATM dependent)	glycosylation	PPI_BIOGRID_M181; PPI_BIOGRID_M208	TCGA_RNASeq_LUAD_M375; TCGA_RNASeq_LUAD_M259; (TCGA_RNASeq_LUAD_M722)	TCGA_RNASeq_LUSC_M272	V$OSF2_Q6	TGGTGCT,MIR-29A,MIR-29B,MIR-29C
	1	1	1	0.32	0.47	1	1
p3 Cluster - log_1_original_glszm_SizeZoneNonUniformityNormalized
log_1_original_glszm_SizeZoneNonUniformityNormalized	Pathways in clear cell renal cell carcinoma	nucleobase-containing small molecule biosynthetic process	PPI_BIOGRID_M89; PPI_BIOGRID_M821	TCGA_RNASeq_LUAD_M65	TCGA_RNASeq_LUSC_M67; TCGA_RNASeq_LUSC_M177; TCGA_RNASeq_LUSC_M825	V$SMAD3_Q6	ACCAAAG,MIR-9
	1	1	1	0.052	1	0.89	1
log_1_original_glszm_SmallAreaEmphasis	Striated Muscle Contraction Pathway	vasculogenesis	PPI_BIOGRID_M89; PPI_BIOGRID_M821	TCGA_RNASeq_LUAD_M722	TCGA_RNASeq_LUSC_M272	V$RSRFC4_Q2; V$SMAD3_Q6; V$RSRFC4_01	ACCAAAG,MIR-9
	1	1	1	0.029	0.95	0.55	1
p56 Cluster - sqrt_1_original_firstorder_Median
sqrt_1_original_firstorder_Median	Alanine and aspartate metabolism	digestion	PPI_BIOGRID_M457	TCGA_RNASeq_LUAD_M722; (TCGA_RNASeq_LUAD_M919)	TCGA_RNASeq_LUSC_M272	V$HNF1_C; V$HNF1_Q6	ACCGAGC,MIR-423; TCATCTC,MIR-143; TGGTGCT,MIR-29A,MIR-29B,MIR-29C
	1	1	1	0.011; (0.036)	0.47	0.013	0.71
log_1_original_gldm_DependenceVariance	Differentiation of white and brown adipocyte	cellular component maintenance	PPI_BIOGRID_M392	TCGA_RNASeq_LUAD_M918; TCGA_RNASeq_LUAD_M795	TCGA_RNASeq_LUSC_M67; TCGA_RNASeq_LUSC_M825	V$CART1_01; V$NKX3A_01; V$AFP1_Q6	ATTACAT,MIR-380-3P; ACTGCAG,MIR-17-3P; TCATCTC,MIR-143; GTGACTT,MIR-224; ACCGAGC,MIR-423
	1	1	0.06	0.051	1	0.092	0.28
sqrt_1_original_firstorder_Mean	Alanine and aspartate metabolism	digestion	PPI_BIOGRID_M457; PPI_BIOGRID_M181; PPI_BIOGRID_M529; PPI_BIOGRID_M955; PPI_BIOGRID_M242	TCGA_RNASeq_LUAD_M722; (TCGA_RNASeq_LUAD_M919)	TCGA_RNASeq_LUSC_M272	V$HNF1_C; V$HNF1_Q6	ACCGAGC,MIR-423; TCATCTC,MIR-143; TGGTGCT,MIR-29A,MIR-29B,MIR-29C
	1	0.09	0.99	0.015; (0.043)	0.47	0.0086	0.71
sqrt_1_original_firstorder_RootMeanSquared	ATR Signaling	regulation of reproductive process	PPI_BIOGRID_M801	TCGA_RNASeq_LUAD_M504; TCGA_RNASeq_LUAD_M619	TCGA_RNASeq_LUSC_M722	V$HNF1_C; V$HNF1_Q6	ACCGAGC,MIR-423; TCATCTC,MIR-143; TGGTGCT,MIR-29A,MIR-29B,MIR-29C
	1	1	1	1	1	0.12	0.71
p51 cluster - sq_1_original_firstorder_10Percentile
sq_1_original_firstorder_10Percentile	Small Ligand GPCRs	digestion	PPI_BIOGRID_M141	TCGA_RNASeq_LUAD_M328	TCGA_RNASeq_LUSC_M272	V$NKX3A_01	GTGACTT,MIR-224
	1	0.067	0.87	1	0.38	1	0.57
original_1_original_firstorder_10Percentile	n/a	microvillus organization	PPI_BIOGRID_M272	TCGA_RNASeq_LUAD_M412	TCGA_RNASeq_LUSC_M762	insignificant (V$STAT5A_01)	n/a
	n/a	1	1	1	1	(p>0.05)	n/a
original_1_original_glrlm_GrayLevelNonUniformityNormalized	GPCRs, Class A Rhodopsin-like	phospholipase C-activating G protein-coupled receptor signaling pathway	PPI_BIOGRID_M141	TCGA_RNASeq_LUAD_M722	TCGA_RNASeq_LUSC_M564	V$GR_Q6	CGCTGCT,MIR-503
	1	0.4	0.25	0.4	1	1	1
exp_1_original_firstorder_10Percentile	Small Ligand GPCRs	digestion	PPI_BIOGRID_M718	TCGA_RNASeq_LUAD_M919	TCGA_RNASeq_LUSC_M177	TAAYNRNNTCC_UNKNOWN	GTGACTT,MIR-224
	1	1	1	0.1	1	1	0.94
log_1_original_glrlm_GrayLevelNonUniformityNormalized	DNA Damage Response (only ATM dependent)	digestion	PPI_BIOGRID_M141	TCGA_RNASeq_LUAD_M919	TCGA_RNASeq_LUSC_M272	V$TAXCREB_02	CCCACAT,MIR-299-3P
	1	0.25	1	0.11	0.69	1	1
sqrt_1_original_glrlm_GrayLevelNonUniformityNormalized	Small Ligand GPCRs	urogenital system development	PPI_BIOGRID_M141	TCGA_RNASeq_LUAD_M328	TCGA_RNASeq_LUSC_M177	V$NKX3A_01	GTGACTT,MIR-224
	1	0.96	0.42	1	1	1	0.29
sqrt_1_original_glszm_GrayLevelNonUniformityNormalized	Small Ligand GPCRs	digestion	PPI_BIOGRID_M141	TCGA_RNASeq_LUAD_M919	TCGA_RNASeq_LUSC_M177	V$GATA1_01	CGCTGCT,MIR-503
	1	1	1	0.05	1	1	1
wavelet_1_original_firstorder_10Percentile	Differentiation of white and brown adipocyte	urogenital system development	PPI_BIOGRID_M785	TCGA_RNASeq_LUAD_M722	TCGA_RNASeq_LUSC_M272	V$AR_Q2	ACTGCAG,MIR-17-3P; TCATCTC,MIR-143; GTGACTT,MIR-224; ACCGAGC,MIR-423
	1	1	1	0.051	1	0.4	0.35
wavelet_1_original_glszm_GrayLevelNonUniformityNormalized	Differentiation of white and brown adipocyte	microvillus organization	PPI_BIOGRID_M392	TCGA_RNASeq_LUAD_M412	TCGA_RNASeq_LUSC_M564	V$GR_Q6; V$GR_Q6_01	n/a
	1	1	1	1	1	0.43	n/a
Supplementary Table S8: Overview of the most enriched biological terms across six (6) p-metaomics clusters with their FDR values. The enrichment analysis was performed by WebGestalt 2019 (http://www.webgestalt.org/).
	0.5-0.6
	0.3-0.49
	0.1-0.29
	0.06-0.09
	<=0.05
