# Supplementary material for: Synergies of Radiomics and Transcriptomics in Lung Cancer Diagnosis: A Pilot Study
Source: Diagnostics (Basel). 2023 Feb 15;13(4):738. doi: 10.3390/diagnostics13040738 (PMC9955510; doi:10.3390/diagnostics13040738)
Supplement: Supplementary file 1 [file diagnostics-13-00738-s001.zip › Supplementary Table S9.xlsx]

## Sheet: Supplementary Table S9
Supplementary Table S9: Differential Expression Status of the 73 DEGs in well-known lung adenocarcinoma datasets
73 DEGs	Differential Expression Status in lung adenocarcinoma
SPINK1	Okayama p−value = 9.949e−35
ETV4	Okayama p−value = 1.237e−32
HKDC1	Okayama p−value = 5.414e−29
DLG3	Okayama p−value = 9.478e−29
METTL7B	Okayama p−value = 2.155e−28
HABP2	Okayama p−value = 3.495e−27
KCNMB3	Okayama p−value = 1.252e−26
GCNT3	Okayama p−value = 5.321e−26
STK32A	Okayama p−value = 5.592e−26
FUT2	Okayama p−value = 2.331e−25
GJB1	Okayama p−value = 5.87e−25
PKIG	Okayama p−value = 4.258e−24
DLX3	Okayama p−value = 2.084e−23
CCDC69	Okayama p−value = 1.572e−22
FBXO2	Okayama p−value = 1.228e−20
BUB1	Okayama p−value = 9.967e−19
SPAG5	Okayama p−value = 1.039e−18
ASPA	Okayama p−value = 1.08e−18
TM4SF4	Okayama p−value = 3.619e−18
OTUB2	Okayama p−value = 1.185e−16
REV3L	Okayama p−value = 2.576e−15
HMMR	Okayama p−value = 5.82e−14
BIK	Okayama p−value = 9.248e−14
WNT7B	Okayama p−value = 1.445e−13
DNTTIP1	Okayama p−value = 1.977e−13
PARP1	Okayama p−value = 5.35e−13
FANCD2	Okayama p−value = 1.593e−12
CFB	Okayama p−value = 3.611e−12
FRY	Okayama p−value = 3.988e−12
FGGY	Okayama p−value = 5.206e−12
PRELID2	Okayama p.value = 2.375e-11
ACTL10	Okayama p−value = 2.54e−11
TAF6	Okayama p−value = 2.801e−11
ZNF423	Okayama p−value = 6.2e−11
TONSL	Okayama p−value = 6.824e−11
MC1R	Okayama p−value = 1.187e−10
NIPSNAP3A	Okayama p−value = 1.516e−10
GOLT1A	Okayama p−value = 2.02e−10
FBXO32	Okayama p−value = 2.141e−10
HIST1H2BC	Okayama p−value = 3.771e−10
ZSCAN2	Okayama p−value = 4.347e−10
KRT6A	Okayama p−value = 7.901e−10
ENO3	Okayama p−value = 1.25e−09
UQCC2	Okayama p−value = 2.582e−09
PPAP2C	Okayama p−value = 4.68e−09
ENPP3	Okayama p−value = 7.576e−09
IL16	Okayama p−value = 2.451e−08
PLEKHG4	Okayama p−value = 2.912e−08
PLEKHA6	Okayama p−value = 2.961e−08
SKA1	Okayama p−value = 8.533e−08
CDHR2	Okayama p−value = 9.014e−08
NABP2	Okayama p−value = 1.486e−07
GPR35	Okayama p−value = 1.951e−07
CNGA3	Okayama p−value = 1.955e−07
ZFPM2	Okayama p−value = 5.417e−07
ZNF444	Okayama p−value = 7.301e−07
COL5A2	Okayama p−value = 8.875e−07
VEPH1	Okayama p−value = 1.4e−06
KRT15	Okayama p−value = 2.075e−06
BCORL1	Okayama p.value = 2.556e-06
TNPO3	Okayama p−value = 1.22e−05
CRLF1	Okayama p−value = 5.287e−05
LINC00482	Okayama p−value = 0.0001927
C1QL1	Okayama p−value = 0.0001932
TBX10	Okayama p−value = 0.0002087
SH2D3A	Okayama p−value = 0.000672
RAD9A	Okayama p−value = 0.001218
HDAC10	Okayama p−value = 0.00129
MUC4	Okayama p−value = 0.002701
PTGER3	Okayama p−value = 0.009455
APOL2	Okayama p.value = 0.063
TNNC2	Okayama p−value = 0.1633
SELRC1	there is no data available
CANCERTOOL: http://genomics.cicbiogune.es/CANCERTOOL/
